# Supplementary material for: Time-Course Gene Set Analysis for Longitudinal Gene Expression Data
Source: PLoS Comput Biol. 2015 Jun 25;11(6):e1004310. doi: 10.1371/journal.pcbi.1004310 (PMC4482329; doi:10.1371/journal.pcbi.1004310)
Supplement: S1 Software — (ZIP) [file pcbi.1004310.s007.zip]

Archive with 24 entries (21 files):
- ReproducibleRFiles/
- ReproducibleRFiles/.DS_Store
- __MACOSX/
- __MACOSX/ReproducibleRFiles/
- __MACOSX/ReproducibleRFiles/._.DS_Store
- ReproducibleRFiles/.Rhistory
- __MACOSX/ReproducibleRFiles/._.Rhistory
- ReproducibleRFiles/GMTs_PLOScb.RData
- __MACOSX/ReproducibleRFiles/._GMTs_PLOScb.RData
- ReproducibleRFiles/GSE30101_Vacc_dataprocessing.R
- __MACOSX/ReproducibleRFiles/._GSE30101_Vacc_dataprocessing.R
- ReproducibleRFiles/README.txt
- __MACOSX/ReproducibleRFiles/._README.txt
- ReproducibleRFiles/simsLRTvsLRTapprox_3_3.RData
- __MACOSX/ReproducibleRFiles/._simsLRTvsLRTapprox_3_3.RData
- ReproducibleRFiles/simu_TcGSA_1000seeds.Rdata
- __MACOSX/ReproducibleRFiles/._simu_TcGSA_1000seeds.Rdata
- ReproducibleRFiles/Simus_TcGSAvsLRTapprox.R
- __MACOSX/ReproducibleRFiles/._Simus_TcGSAvsLRTapprox.R
- ReproducibleRFiles/simuTcGSA_correl.R
- __MACOSX/ReproducibleRFiles/._simuTcGSA_correl.R
- ReproducibleRFiles/TcGSAarticlePLOSCB_Rscript_submit.R
- __MACOSX/ReproducibleRFiles/._TcGSAarticlePLOSCB_Rscript_submit.R
- __MACOSX/._ReproducibleRFiles
