# Supplementary material for: Time-Course Gene Set Analysis for Longitudinal Gene Expression Data
Source: PLoS Comput Biol. 2015 Jun 25;11(6):e1004310. doi: 10.1371/journal.pcbi.1004310 (PMC4482329; doi:10.1371/journal.pcbi.1004310)
Supplement: S1 Software — (ZIP) [file pcbi.1004310.s007.zip › ReproducibleRFiles/GSE30101_Vacc_dataprocessing.R]

rm(list=ls())
library(GEOquery)

gse.soft <- getGEO(filename="GSE30101_family.soft.gz")

platf <-lapply(GSMList(gse.soft), function(x){Meta(x)$platform})
summary(as.factor(unlist(platf)))

#EXPR ----
gsm <- GSMList(gse.soft)
probesIDs <- Table(GSMList(gse.soft)[[1]])$ID
data.matrix <- do.call('cbind',lapply(GSMList(gse.soft),function(x)
                                      {tab <- Table(x)
                                       mymatch <- match(probesIDs,tab$ID_REF)
                                       return(tab$VALUE[mymatch])
                                     }))
rownames(data.matrix) <- probesIDs
expr.All.ChaussVac <- apply(X=data.matrix, FUN=as.numeric, MARGIN=2)
rownames(expr.All.ChaussVac) <- probesIDs


#DESIGN ----
design_list <-lapply(GSMList(gse.soft), function(x){Meta(x)$characteristics_ch1})
design <- data.frame(row.names=names(design_list))
design$sample_ID <- names(design_list)
s_id <- unlist(lapply(design_list, function(x){
  gsub("subject id: ", "", x[grep("subject id: ", x)])
}))
design$Subject_ID <- as.character(paste("P", s_id[design$sample_ID], sep=""))

time <- unlist(lapply(design_list, function(x){
  gsub("day: ", "", x[grep("day: ", x)])
}))
time[which(time %in% c("-7", "0.5", "1", "7", "10", "14",  "21", "28"))] <-
  paste("D", time[which(time %in% c("-7", "0.5", "1", "7", "10", "14", "21", "28"))], sep="")
time[which(time %in% c("-168", "1.5", "6", "9", "12", "15", "24", "36", "48"))] <-
  paste("H", time[which(time %in% c("-168", "1.5", "6", "9", "12", "15", "24", "36", "48"))], sep="")
design$Time <- as.character(time[design$sample_ID])

vac <- unlist(lapply(design_list, function(x){
  gsub("vaccine: ", "", x[grep("vaccine: ", x)])
}))
vac <- as.factor(vac)
levels(vac) <- c("influenza", "influenza", "influenza", "saline", "pneumo", "pneumo", "saline", "saline")
design$Vaccine <- as.character(vac[design$sample_ID])

bloodSrc <- unlist(lapply(design_list, function(x){
  gsub("blood source: ", "", x[grep("blood source: ", x)])
}))
design$bloodSrc <- as.character(bloodSrc[design$sample_ID])

gender <- unlist(lapply(design_list, function(x){
  gsub("gender: ", "", x[grep("gender: ", x)])
}))
design$Gender <- as.character(gender[design$sample_ID])

race <- unlist(lapply(design_list, function(x){
  gsub("race: ", "", x[grep("race: ", x)])
}))
design$Race <- as.character(race[design$sample_ID])

eth <- as.factor(unlist(lapply(design_list, function(x){
  gsub("ethnicity: ", "", x[grep("ethnicity: ", x)])
})))
levels(eth) <- c("Hispanic", "Other", "Other")
design$Ethny <- as.character(eth[design$sample_ID])

age <- unlist(lapply(design_list, function(x){
  gsub("age: ", "", x[grep("age: ", x)])
}))
design$Age <- as.integer(age[design$sample_ID])

sampSet <- unlist(lapply(design_list, function(x){
  gsub("sample set: ", "", x[grep("sample set: ", x)])
}))
design$sampSet <- as.character(sampSet[design$sample_ID])

design$Time[which(design$sampSet=="Training_Set_Vein" & design$Time %in% c("0", "3"))] <-
  paste("D", design$Time[which(design$sampSet=="Training_Set_Vein" & design$Time %in% c("0", "3"))], sep="")
design$Time[which(design$sampSet=="Training_Set_Finger" & design$Time %in% c("0", "3"))] <-
  paste("H", design$Time[which(design$sampSet=="Training_Set_Finger" & design$Time %in% c("0", "3"))], sep="")
design$Time[which(design$sampSet=="Test_Set_Vein" & design$Time %in% c("0", "3"))] <-
  paste("D", design$Time[which(design$sampSet=="Test_Set_Vein" & design$Time %in% c("0", "3"))], sep="")
design$Time[which(design$sampSet=="Test_Set_Finger" & design$Time %in% c("0", "3"))] <-
  paste("D", design$Time[which(design$sampSet=="Test_Set_Finger" & design$Time %in% c("0", "3"))], sep="")
design$Time[which(design$sampSet=="Validation_Vein" & design$Time %in% c("0", "3"))] <-
  paste("D", design$Time[which(design$sampSet=="Validation_Vein" & design$Time %in% c("0", "3"))], sep="")

design$Day <- gsub("D", "", design$Time)
design$Day[grep("H", design$Day)] <- as.numeric(gsub("H", "", design$Day[grep("H", design$Day)]))/24
design$Day <- as.numeric(design$Day)

design$Hour <- gsub("H", "", design$Time)
design$Hour[grep("D", design$Hour)] <- as.numeric(gsub("D", "", design$Hour[grep("D", design$Hour)]))*24
design$Hour <- as.numeric(design$Hour)

design.All.ChaussVac <- design


# Avg Baseline -----
design.All.ChaussVac.trainSetVein <- design.All.ChaussVac[which(design.All.ChaussVac$sampSet=="Training_Set_Vein"),]
samplesSaline2rmv <- design.All.ChaussVac.trainSetVein[162:214,"sample_ID"]
design.All.ChaussVac.noDup <- design.All.ChaussVac.trainSetVein[-which(design.All.ChaussVac.trainSetVein$sample_ID%in%samplesSaline2rmv),]

design.All.ChaussVac.AvgBl <- design.All.ChaussVac.noDup[which(design.All.ChaussVac.noDup$Day!=0),]
design.All.ChaussVac.AvgBl[which(design.All.ChaussVac.AvgBl$Day==-7),"Day"] <- 0
design.All.ChaussVac.AvgBl[which(design.All.ChaussVac.AvgBl$Time=="D-7"),"Time"] <- "D0"

expr.All.ChaussVac.AvgBl <- expr.All.ChaussVac[, design.All.ChaussVac.AvgBl$sample_ID]
for(p in unique(design.All.ChaussVac.AvgBl$Subject_ID)){
  cat(p, "\n")
  if(length(which(design.All.ChaussVac.noDup$Subject_ID==p & (design.All.ChaussVac.noDup$Day==0 | design.All.ChaussVac.noDup$Day==-7)))>1){
    expr.All.ChaussVac.AvgBl[, which(design.All.ChaussVac.AvgBl$Subject_ID==p & design.All.ChaussVac.AvgBl$Day==0)] <-
      apply(X=cbind(expr.All.ChaussVac[, design.All.ChaussVac.noDup[which(design.All.ChaussVac.noDup$Subject_ID==p & design.All.ChaussVac.noDup$Day==0), "sample_ID"]],
                    expr.All.ChaussVac[, design.All.ChaussVac.noDup[which(design.All.ChaussVac.noDup$Subject_ID==p & design.All.ChaussVac.noDup$Day==-7), "sample_ID"]]),
            MARGIN=1, FUN=mean, na.rm=TRUE
            )
  }
}
rownames(expr.All.ChaussVac.AvgBl) <- probesIDs
save(design.All.ChaussVac.AvgBl, expr.All.ChaussVac.AvgBl, file=paste(dropb, "isped/ChaussabelVacc3/DATA/AllChaussVacc3_AvgBl_trainVeinSet.RData", sep="/"))
