# Supplementary material for: Time-Course Gene Set Analysis for Longitudinal Gene Expression Data
Source: PLoS Comput Biol. 2015 Jun 25;11(6):e1004310. doi: 10.1371/journal.pcbi.1004310 (PMC4482329; doi:10.1371/journal.pcbi.1004310)
Supplement: S1 Software — (ZIP) [file pcbi.1004310.s007.zip › ReproducibleRFiles/README.txt]

* The TcGSA package is available from CRAN (http://cran.r-project.org/web/packages/TcGSA/index.html ). 
The development version is available on GitHub (https://github.com/borishejblum/TcGSA)

* The file 'TcGSAarticlePLOSCB_Rscript_submit.R' contains an R script helping to 
reproduce the results and figures from the article 'Time-course Gene Set 
Analysis for Longitudinal Gene Expression Data'

* The data from the DALIA-1 trial are available on the GEO repository at http://www.ncbi.nlm.nih.gov/geo/query/acc.cgi?acc=GSE46734, and the normalized pre-ATI data can be found in the file GSE46734_DALIA1longitudinalTranscriptome_PALO01_PreATI_NEQC_NonParamCombat.txt, and the normalized post-ATI data can be found in the file GSE46734_DALIA1longitudinalTranscriptome_PALO01_PostATI_NEQC_NonParamCombat.txt. The file GSE46734_DALIA1longitudinalTranscriptome_DESIGN_anonym contains information about the experimental design (time point, patients, etc).

* The file ‘GSE30101_Vacc_dataprocessing.R’ contains an R script helping to 
reproduce the processing (mainly averaging the baseline and formatting the files for TcGSA) of the vaccine study data. The normalized data used being available at ‘http://www.ncbi.nlm.nih.gov/geo/query/acc.cgi?acc=GSE30101' (download: ‘ftp://ftp.ncbi.nlm.nih.gov/geo/series/GSE30nnn/GSE30101/soft/GSE30101_family.soft.gz')

* The file 'GMTs_PLOScb.RData' contains 3 R object of class gmt representing:
   - the module database V2 databases (http://www.biir.net/public_wikis/module_annotation/V2_Trial_8_Modules )
   - the immune related transversal subset of GO database used for the supplementary analyse (http://geneontology.org/ )
   - the immune related subset of KEGG database used for the supplementary analyse (http://www.genome.jp/kegg/ )

* The file 'Simus_TcGSAvsLRTapprox.R' contains additional R scripts concerning
the simulation for the mixed Likelihood Ratio Test presented in supporting 
information file S1. The file 'simsLRTvsLRTapprox_3_3.RData' contains the 
simulation results plotted in supporting information.

* The file ‘simu_TcGSA_1000seeds.Rdata’ contains 1,000 seeds used in the various simulations.

* The file ‘simuTcGSA_correl.R' contains additional R scripts concerning a quick simulation study of the behavior of TcGSA when their is inter-gene correlation.
 
Contact regarding those R scripts: < boris.hejblum@isped.fr > or 
< rodolphe.thiebaut@isped.fr >
 
