# Supplementary material for: Time-Course Gene Set Analysis for Longitudinal Gene Expression Data
Source: PLoS Comput Biol. 2015 Jun 25;11(6):e1004310. doi: 10.1371/journal.pcbi.1004310 (PMC4482329; doi:10.1371/journal.pcbi.1004310)
Supplement: S1 Software — (ZIP) [file pcbi.1004310.s007.zip › ReproducibleRFiles/Simus_TcGSAvsLRTapprox.R]

## clearing the directory
rm(list = ls())
setwd("~/")
library(lme4)

simul_data<-function(nb_RanefAlready, nb_Fixef2test, nb_Ranef2test, nobs=1000, nlevels=10){
  
  x1 <- rnorm(nobs,10,1)
  beta1 <- 0.9
  
  B <- numeric(nobs)
  if(nb_RanefAlready>0){
    for (i in 1:nb_RanefAlready){
      varname<-paste("x",i+1,sep="")
      mat<-rmultinom(n=nobs,size=1,prob=rep(0.1,nlevels))
      assign(x=varname, value=as.factor(which(mat==1,arr.ind=T)[,"row"]) )
      b<-rnorm(nlevels,0,2.5)
      B=B+b[get(varname)]
    }
  }
  
  y <- beta1*x1 + B + rnorm(nobs,0,0.3)
  
  res <- cbind.data.frame(y,x1)
  
  if(nb_RanefAlready>0){
    for (i in 1:nb_RanefAlready){
      varname<-paste("x",i+1,sep="")
      res <- cbind.data.frame(res,get(varname))
      colnames(res)[dim(res)[2]] <- varname
    }
  }
  
  if(nb_Fixef2test>0){
    for (i in 1:nb_Fixef2test){
      varname<-paste("x",i+1+nb_RanefAlready,sep="")
      assign(x=varname,value=rnorm(nobs,8,1.2))
      res <- cbind.data.frame(res,get(varname))
      colnames(res)[dim(res)[2]] <- varname
    }
  }
  
  if(nb_Ranef2test>0){
    for (j in 1:nb_Ranef2test){
      varname<-paste("x",j+1+nb_RanefAlready+nb_Fixef2test,sep="")
      mat<-rmultinom(n=nobs,size=1,prob=rep(0.1,nlevels))
      assign(x=varname, value=as.factor(which(mat==1,arr.ind=T)[,"row"]) )
      
      res <- cbind.data.frame(res,get(varname))
      colnames(res)[dim(res)[2]] <- varname
    }
  }
  
  return(res)
}


LRT<- function(mydata, nb_RanefAlready, nb_Fixef2test, nb_Ranef2test, reml=FALSE){
  require(lme4)
  formula_H0 <- "y ~ 1 + x1"
  
  if(nb_RanefAlready>0){
    for (i in 1:nb_RanefAlready){
      varname<-paste("x",i+1,sep="")
      formula_H0 <- paste(formula_H0, " + (1|",varname,")", sep="")
    }
  }
  
  formula_H1 <- formula_H0
  if(nb_Fixef2test>0){
    for (i in 1:nb_Fixef2test){
      varname<-paste("x",i+2,sep="")
      formula_H1 <- paste(formula_H1,"+",varname)
    }
  }
  if(nb_Ranef2test>0){
    for (j in 1:nb_Ranef2test){
      varname<-paste("x",j+2+nb_Fixef2test,sep="")
      formula_H1 <- paste(formula_H1, " + (1|",varname,")", sep="")
    }
  }
  
  
  fit_H0 <- lmer(formula_H0, REML=reml, data=mydata)
  fit_H1 <- lmer(formula_H1, REML=reml, data=mydata)
  
  lr <- as.numeric(2*(logLik(fit_H1, REML=reml)-logLik(fit_H0, REML=reml)))
  if(lr<0){lr <- abs(lr)}
  
  return(lr)
}

simul_LRs <- function(N, nb_RanefAlready, nb_Fixef2test, nb_Ranef2test, reml=FALSE){
  sims <- numeric(N)
  for (i in 1:N){
    print(paste(i,"/",N, sep=""))
    data_simu <- simul_data(nb_RanefAlready, nb_Fixef2test, nb_Ranef2test)
    sims[i] <- LRT(data_simu, nb_RanefAlready, nb_Fixef2test, nb_Ranef2test, reml)
  }
  return(sims)
}


## Opening the cluster
######################
library(doSNOW)
NProc <- 100
Nsimu <- 1000
print(paste(NProc*Nsimu," simulations studied"))
Ncpus <- 2

cl <- makeCluster(Ncpus, type = "SOCK") #"MPI")
registerDoSNOW(cl)

sim_3_3 <- foreach(i=1:NProc,.combine="c",.packages=c("lme4")) %dopar% {
  set.seed(i*Nsimu)
  simul_LRs(N=Nsimu, nb_RanefAlready=1, nb_Fixef2test=3, nb_Ranef2test=3, reml=FALSE)
}

save(sim_3_3, file = "~/simsLRTvsLRTapprox_3_3.RData")
stopCluster(cl)
