# Supplementary material for: Time-Course Gene Set Analysis for Longitudinal Gene Expression Data
Source: PLoS Comput Biol. 2015 Jun 25;11(6):e1004310. doi: 10.1371/journal.pcbi.1004310 (PMC4482329; doi:10.1371/journal.pcbi.1004310)
Supplement: S1 Software — (ZIP) [file pcbi.1004310.s007.zip › ReproducibleRFiles/simuTcGSA_correl.R]

## clearing the directory
rm(list = ls())
setwd("~/Desktop/CorrelationsSimus_local")

library(TcGSA)
library(reshape2)
library(doSNOW)
library(mvtnorm)


load("simu_TcGSA_1000seeds.Rdata")

Ncpus=(parallel::detectCores()-1)

cl <- makeCluster(Ncpus, type = "SOCK")
registerDoSNOW(cl)


## Simulation Functions
#######################
simu_data_CorLin <- function(rho=0, G=50, P=20, I=8){
  #rho=0.1; G=50; P=20; I=8;
  N=P*G*I
  gene <- NULL
  for (g in 1:G){
    gene <- c(gene,rep(as.character(g),P*I))
  }
  gene <- as.factor(gene)

  patient <- NULL
  for (p in 1:P){
    patient <- c(patient,rep(as.character(p),I))
  }
  patient <- rep(patient,G)
  patient <- as.factor(patient)

  t1 <- NULL
  t1 <- rep(0:(I-1),G*P)
  t1 <- t1/10


  mu <- rnorm(n=1, m=7.47, sd=0.44)

  C <- matrix(rho, ncol=G,nrow=G)
  diag(C) <- rep(1, G)
  C <- 1.79*C
  random_G <- rmvnorm(n=1, mean = rep(0, G), sigma = C, method=c("chol"))[1,]
  # rnorm(n=G,mean=0,sd=1.79)
  random_P <- rnorm(n=P,mean=0,sd=0.44)
  sigma <- 0.88

  y <- numeric(N)


  for (g in 1:G){
    for (p in 1:P){
      for (i in 1:I){
        obs <- (g-1)*P*I+(p-1)*I+i
        y[obs] <-  (mu + random_G[g] + random_P[p] + rnorm(n=1,mean=0,sd=sigma))
        #obs_cor <- (g-2)*P*I+(p-1)*I+i
        #y[obs] <- (rho*y[obs_cor]
        #             + sqrt(1-rho)^2*(mu + random_G[g] + random_P[p]
        #)
      }
    }
  }


  #   CC <-  diag(P*I)
  #   Cfin <- sigma*(C%x%CC)
  #   eps <- rmvnorm(n=1, mean = rep(0, N), sigma = Cfin, method=c("chol"))
  #   rm(Cfin)
  #   y <- y + eps[1,]


  #   C <- matrix(rho, ncol=G,nrow=G)
  #   diag(C) <- rep(1, G)
  #   U <- chol(C)
  #   casted_cor <- t(t(casted)%*%U)
  #   rownames(casted_cor) <-   rownames(casted)
  #
  #   casted <- casted[order(as.numeric(rownames(casted))), ]
  #   casted_cor <- casted_cor[order(as.numeric(rownames(casted_cor))), ]

  melted <- cbind.data.frame(y,gene,patient,t1)
  casted <- acast(melted, formula=gene~patient+t1, value.var="y")

  #  casted_full <- acast(melted, formula=gene~patient~t1, value.var="y")
  #  mean(apply(casted_full[,,], MARGIN=2, function(x){mean(abs(cor(t(x))))}))
  #cor(t(casted))
  #   res <- NULL
  #   for (g in 1:(G-1)){
  #     for (g2 in (g+1):G){
  #       res <- c(res,cor(y[which(gene==g & patient==1)], y[which(gene==g2 & patient==1)]))
  #     }
  #   }
  #   mean(abs(res))
  #  cor(y[which(gene==g & patient==1)], y[which(gene==g2 & patient==1)])
  return(casted)
}


#H="H0"; G=56; P=18; I=9; nb_GS=5; dynamic_model="linear"
simu_TcGSA_CorLin<-function(seed=NULL, rho=0, G=50, P=20, I=8, nb_GS=100){
  #cat("Data simulation... ")
  data.sim <- list()
  data.sim$gmt <- list()
  class(data.sim$gmt) <- "GSA.genesets"
  data.sim$expr <- NULL
  data.sim$gmt$genesets <- list()
  if(!is.null(seed)){
    set.seed(seed)
  }
  for(gs in 1:nb_GS){
    expr <- simu_data_CorLin(rho, G, P, I)
    rownames(expr) <- (1+G*(gs-1)):(G*gs)
    data.sim$expr <- rbind(data.sim$expr, expr)
    data.sim$gmt$genesets[[gs]] <- rownames(expr)
  }
  data.sim$gmt$geneset.names <- paste0("GS", 1:nb_GS)
  data.sim$gmt$geneset.descritpion <- paste(data.sim$gmt$geneset.names, rep("H0:", nb_GS))
  data.sim$design <- cbind.data.frame("Patient_ID"=paste0("P", sort(rep(1:P, I))), "TimePoint"=rep(1:I, P))
  cat("DONE\n")

  tcgsa <- TcGSA.LR(expr=data.sim$expr, gmt=data.sim$gmt, design=data.sim$design,
                    subject_name="Patient_ID", time_name="TimePoint",
                    time_func="linear", crossedRandom=FALSE)
  raw_pvals <- multtest.TcGSA(tcgsa, myproc="none")$raw_pval
  return(raw_pvals)
}


time1 <- Sys.time()

simu_TcGSA_1000_rho0 <- foreach(s = 1:100,
                                .packages = c("TcGSA", "lme4", "reshape2", "mvtnorm")) %dopar% {
                                  res <- simu_TcGSA_CorLin(seed = simu_TcGSA_1000seeds[s],
                                                           rho=0, G=50, P=20, I=8, nb_GS=100)
                                }
save(simu_TcGSA_1000_rho0,
     file="simuTcGSA_1000_rho.RData")
simu_TcGSA_1000_rho1 <- foreach(s = 1:100,
                                .packages = c("TcGSA", "lme4", "reshape2", "mvtnorm")) %dopar% {
                                  res <- simu_TcGSA_CorLin(seed = simu_TcGSA_1000seeds[s],
                                                           rho=0.1, G=50, P=20, I=8, nb_GS=100)
                                }
save(simu_TcGSA_1000_rho0, simu_TcGSA_1000_rho1,
     file="simuTcGSA_1000_rho.RData")
simu_TcGSA_1000_rho2 <- foreach(s = 1:100,
                                .packages = c("TcGSA", "lme4", "reshape2", "mvtnorm")) %dopar% {
                                  res <- simu_TcGSA_CorLin(seed = simu_TcGSA_1000seeds[s],
                                                           rho=0.2, G=50, P=20, I=8, nb_GS=100)
                                }
save(simu_TcGSA_1000_rho0, simu_TcGSA_1000_rho1, simu_TcGSA_1000_rho2,
     file="simuTcGSA_1000_rho.RData")
simu_TcGSA_1000_rho3 <- foreach(s = 1:100,
                                .packages = c("TcGSA", "lme4", "reshape2", "mvtnorm")) %dopar% {
                                  res <- simu_TcGSA_CorLin(seed = simu_TcGSA_1000seeds[s],
                                                           rho=0.3, G=50, P=20, I=8, nb_GS=100)
                                }
save(simu_TcGSA_1000_rho0,  simu_TcGSA_1000_rho1, simu_TcGSA_1000_rho2,
     simu_TcGSA_1000_rho3,
     file="simuTcGSA_1000_rho.RData")
simu_TcGSA_1000_rho4 <- foreach(s = 1:100,
                                .packages = c("TcGSA", "lme4", "reshape2", "mvtnorm")) %dopar% {
                                  res <- simu_TcGSA_CorLin(seed = simu_TcGSA_1000seeds[s],
                                                           rho=0.4, G=50, P=20, I=8, nb_GS=100)
                                }
save(simu_TcGSA_1000_rho0,  simu_TcGSA_1000_rho1, simu_TcGSA_1000_rho2,
     simu_TcGSA_1000_rho3, simu_TcGSA_1000_rho4,
     file="simuTcGSA_1000_rho.RData")
simu_TcGSA_1000_rho5 <- foreach(s = 1:100,
                                .packages = c("TcGSA", "lme4", "reshape2", "mvtnorm")) %dopar% {
                                  res <- simu_TcGSA_CorLin(seed = simu_TcGSA_1000seeds[s],
                                                           rho=0.5, G=50, P=20, I=8, nb_GS=100)
                                }
save(simu_TcGSA_1000_rho0,  simu_TcGSA_1000_rho1, simu_TcGSA_1000_rho2,
     simu_TcGSA_1000_rho3, simu_TcGSA_1000_rho4, simu_TcGSA_1000_rho5,
     file="simuTcGSA_1000_rho.RData")
simu_TcGSA_1000_rho6 <- foreach(s = 1:100,
                                .packages = c("TcGSA", "lme4", "reshape2", "mvtnorm")) %dopar% {
                                  res <- simu_TcGSA_CorLin(seed = simu_TcGSA_1000seeds[s],
                                                           rho=0.6, G=50, P=20, I=8, nb_GS=100)
                                }
save(simu_TcGSA_1000_rho0,  simu_TcGSA_1000_rho1, simu_TcGSA_1000_rho2,
     simu_TcGSA_1000_rho3, simu_TcGSA_1000_rho4, simu_TcGSA_1000_rho5,
     simu_TcGSA_1000_rho6,
     file="simuTcGSA_1000_rho.RData")
simu_TcGSA_1000_rho7 <- foreach(s = 1:100,
                                .packages = c("TcGSA", "lme4", "reshape2", "mvtnorm")) %dopar% {
                                  res <- simu_TcGSA_CorLin(seed = simu_TcGSA_1000seeds[s],
                                                           rho=0.7, G=50, P=20, I=8, nb_GS=100)
                                }
save(simu_TcGSA_1000_rho0,  simu_TcGSA_1000_rho1, simu_TcGSA_1000_rho2,
     simu_TcGSA_1000_rho3, simu_TcGSA_1000_rho4, simu_TcGSA_1000_rho5,
     simu_TcGSA_1000_rho6,  simu_TcGSA_1000_rho7,
     file="simuTcGSA_1000_rho.RData")
simu_TcGSA_1000_rho8 <- foreach(s = 1:100,
                                .packages = c("TcGSA", "lme4", "reshape2", "mvtnorm")) %dopar% {
                                  res <- simu_TcGSA_CorLin(seed = simu_TcGSA_1000seeds[s],
                                                           rho=0.8, G=50, P=20, I=8, nb_GS=100)
                                }
save(simu_TcGSA_1000_rho0,  simu_TcGSA_1000_rho1, simu_TcGSA_1000_rho2,
     simu_TcGSA_1000_rho3, simu_TcGSA_1000_rho4, simu_TcGSA_1000_rho5,
     simu_TcGSA_1000_rho6,  simu_TcGSA_1000_rho7, simu_TcGSA_1000_rho8,
     file="simuTcGSA_1000_rho.RData")
simu_TcGSA_1000_rho9 <- foreach(s = 1:100,
                                .packages = c("TcGSA", "lme4", "reshape2", "mvtnorm")) %dopar% {
                                  res <- simu_TcGSA_CorLin(seed = simu_TcGSA_1000seeds[s],
                                                           rho=0.9, G=50, P=20, I=8, nb_GS=100)
                                }
save(simu_TcGSA_1000_rho0,  simu_TcGSA_1000_rho1, simu_TcGSA_1000_rho2,
     simu_TcGSA_1000_rho3, simu_TcGSA_1000_rho4, simu_TcGSA_1000_rho5,
     simu_TcGSA_1000_rho6,  simu_TcGSA_1000_rho7, simu_TcGSA_1000_rho8,
     simu_TcGSA_1000_rho9,
     file="simuTcGSA_1000_rho.RData")

time2 <- Sys.time()
cat("Timing: "); time2-time1

stopCluster(cl)

res2plot <- matrix(ncol=5, nrow=10)
colnames(res2plot) <- c("mean", "low", "median", "high", "sd")
for(i in 0:9){
  sim_temp <- get(paste("simu_TcGSA_1000_rho", i, sep=""))
  res2plot[i+1, "sd"] <- sd(sapply(sim_temp, function(x){length(which(x<0.05))/length(x)}))
  res2plot[i+1, "mean"] <- mean(sapply(sim_temp, function(x){length(which(x<0.05))/length(x)}))
  res2plot[i+1, 2:4] <- quantile(sapply(sim_temp, function(x){length(which(x<0.05))/length(x)}), c(0.0275,0.5,0.975))
}

pdf("~/resTcGSAsimu_correl.pdf", width=6, height=4.5)
plot(x=c(0:10)*0.1, y=c(res2plot[,"mean"], NA),
     pch=16, col="blue", type="b",
     xlab="Inter-gene correlation",
     ylab="Type I error",
     ylim=c(0,0.05),
     main=paste("TcGSA mean type I error under inter-gene correlation\n on 100 simulation under H0\n (without multiple testing correction)"),
     axes=TRUE
)
axis(1, at =c(0:10)*0.1)
axis(2, at =c(0,0.05, 0.1, 0.2), label=c("0","0.05", "0.1", "0.2"))
box()
abline(h=0.05, lty=2)
dev.off()

plotCI(x=c(0:10)*0.1, y=c(res2plot[,"mean"], NA),
       uiw=c(1.96*res2plot[,"sd"]/sqrt(100), NA),
       pch=16, col="blue", type="b",
       xlab="Inter-gene correlation",
       ylab="Type I error",
       ylim=c(0,0.2),
       axes=FALSE,
       main="TcGSA mean type I error under inter-gene correlation on 100 simulation under expression(H[0])\n (without multiple testing correction)"
)
axis(1, at =c(0:10)*0.1)
axis(2, at =c(0, 0.01, 0.05, 0.1, 0.2))
box()
