# Supplementary material for: Time-Course Gene Set Analysis for Longitudinal Gene Expression Data
Source: PLoS Comput Biol. 2015 Jun 25;11(6):e1004310. doi: 10.1371/journal.pcbi.1004310 (PMC4482329; doi:10.1371/journal.pcbi.1004310)
Supplement: S1 Software — (ZIP) [file pcbi.1004310.s007.zip › ReproducibleRFiles/TcGSAarticlePLOSCB_Rscript_submit.R]

################################################
##                                            ##
##  R file for TcGSA article reproducibility  ##
##                                            ##
################################################


# Personal setups ----
rm(list=ls())
library(TcGSA) # available on CRAN
dir <- "~/"
setwd(dir)

## preprocessing DALIA data ----

# We first applied a normal-exponential convolution model
# (Xie et al, Bioinformatics, 2009; Shi et al, Nucleid Acids Research,
# 2010) to correct for the background noise.  An offset of 16 (the
# default value) was then added to the data (to improve precision and
# avoid a compression of the fold changes) before a quantile-quantile
# normalization was performed. Finally, data were log2 transformed.
# Only probes whose pval detection (provided by Illumina Genome-Studio
# software) was below 0.01 in at least one sample were kept further on.
# At last, the ComBat method (Johnson et al, Biostatistics, 2007)
# was applied to those data in order to correct for batch effects
# (namely a small hybridization chamber effect, that was identified
# through Principal Variance Component Analysis - Li et al, chap. 12,
# Batch Effects and Noise in Microarray Experiments: Sources and
# Solutions, Wiley, 2009).

# DATA preparation ----
load("GMTs_PLOScb.RData")
# DALIA data are available for download on GEO under ID: GSE46734
design <- read.delim("GSE46734_DALIA1longitudinalTranscriptome_DESIGN_anonym.txt")
expr_preATI <- read.delim("GSE46734_DALIA1longitudinalTranscriptome_PALO01_PreATI_NEQC_NonParamCombat.txt")
rownames(expr_preATI) <- expr_preATI$PROBE_ID
design_preATI <- design[-which(design$TimePoint<0 | design$TimePoint==16 | design$TimePoint>22), ]
expr_preATI <- expr_preATI[,as.character(design_preATI$Sample_name)]

expr_postATI <- read.delim("GSE46734_DALIA1longitudinalTranscriptome_PALO01_PostATI_NEQC_NonParamCombat.txt")
rownames(expr_postATI) <- expr_postATI$PROBE_ID
design_postATI <- design[-which(design$TimePoint<24 | design$TimePoint>44), ]
expr_postATI <- expr_postATI[,as.character(design_postATI$Sample_name)]


# personnal colouring for the plots
colval <- c(hsv(0.56, 0.9, 1),
            hsv(0, 0.27, 1),
            hsv(0.52, 1, 0.5),
            hsv(0, 0.55, 0.97),
            hsv(0.66, 0.15, 1),
            hsv(0, 0.81, 0.55),
            hsv(0.7, 1, 0.7),
            hsv(0.42, 0.33, 1)
)


##  Example of Heterogeneous gene sets ----
#pdf(file="HomogeneousGS_ex.pdf", width=3.27, height=2.7, family = "ArialMT")
plot1GS(expr=expr_postATI, gmt=gmt_modulesV2,
        Subject_ID = design_postATI$Patient_ID, TimePoint = design_postATI$TimePoint,
        indiv="genes", clustering=FALSE,
        time_unit="W",
        geneset.name="M1.2",
        title="",
        margins=0.4,
        lab.cex=0.37,
        axis.cex=0.37,
        line.size=0.45,
        gg.add=list(theme(legend.position="none"),
                    ylim(-1.26,1.26)
        )
)
#dev.off()

##  Example of Heterogeneous gene sets ----
#pdf(file="HeterogeneousGS_ex.pdf"), width=3.27, height=2.7, family = "ArialMT")
plot1GS(expr=expr_postATI, gmt=gmt_modulesV2,
        Subject_ID = design_postATI$Patient_ID, TimePoint = design_postATI$TimePoint,
        indiv="genes", clustering=FALSE,
        time_unit="W",
        geneset.name="M4.16",
        title="",
        margins=0.4,
        lab.cex=0.37,
        axis.cex=0.37,
        line.size=0.45,
        gg.add=list(theme(legend.position="none"),
                    ylim(-1.26,1.26)
        )
)
#dev.off()


#Gene by gene analysis ----

#GbG preATI
NbGenes <- dim(expr)[1]
GenesPvals_Time_preATI_linear <- numeric(NbGenes)
names(GenesPvals_Time_preATI_linear) <- rownames(expr_preATI)
GenesPvals_Time_preATI_cubic <- numeric(NbGenes)
names(GenesPvals_Time_preATI_cubic) <- rownames(expr_preATI)

for(i in 1:NbGenes){
  data_lme <- cbind.data.frame(t(expr_preATI[i,]), design_preATI[, c("Patient_ID","TimePoint")])
	rownames(data_lme) <- NULL
	colnames(data_lme)[1] <- "Expr"

	m_H1_linear <- lmer(Expr~ 1 + TimePoint + (1|Patient_ID), data=data_lme, REML=FALSE)
	m_H1_cubic <- lmer(Expr~ 1 + TimePoint  + TimePoint^2  + TimePoint^3
					   + (1|Patient_ID), data=data_lme, REML=FALSE)
	m_H0 <- lmer(Expr~ 1 + (1|Patient_ID), data=data_lme, REML=FALSE)

	GenesPvals_Time_preATI_linear[i] <- pchisq(m_H0@devcomp$cmp["dev"]-
													m_H1_linear@devcomp$cmp["dev"],
												df=1, lower.tail = FALSE)
	GenesPvals_Time_preATI_cubic[i] <- pchisq(m_H0@devcomp$cmp["dev"]-
											   	m_H1_cubic@devcomp$cmp["dev"],
											   df=3, lower.tail = FALSE)

	cat(i, "/", NbGenes, "\n", sep="")
}
GenesADJPvals_Time_preATI_linear <- mt.rawp2adjp(GenesPvals_Time_preATI_linear, proc=c("BH","BY"), alpha=0.05)
length(which(GenesPvals_Time_preATI_linear<0.05))
length(which(GenesADJPvals_Time_preATI_linear$adjp[,"BH"]<0.05))
length(which(GenesADJPvals_Time_preATI_linear$adjp[,"BY"]<0.05))
GenesADJPvals_Time_preATI_cubic <- mt.rawp2adjp(GenesPvals_Time_preATI_cubic, proc=c("BH","BY"), alpha=0.05)
length(which(GenesADJPvals_Time_preATI_cubic<0.05))
length(which(GenesADJPvals_Time_preATI_cubic$adjp[,"BH"]<0.05))
length(which(GenesADJPvals_Time_preATI_cubic$adjp[,"BY"]<0.05))


#GbG postATI
NbGenes <- dim(expr_postATI)[1]
GenesPvals_Time_postATI_linear <- numeric(NbGenes)
names(GenesPvals_Time_postATI_linear) <- rownames(expr_postATI)
GenesPvals_Time_postATI_cubic <- numeric(NbGenes)
names(GenesPvals_Time_postATI_cubic) <- rownames(expr_postATI)

for(i in 1:NbGenes){
  data_lme <- cbind.data.frame(t(expr_postATI[i,]), design_postATI[, c("Patient_ID","TimePoint")])
	rownames(data_lme) <- NULL
	colnames(data_lme)[1] <- "Expr"

	m_H1_linear <- lmer(Expr~ 1 + TimePoint + (1|Patient_ID), data=data_lme, REML=FALSE)
	m_H1_cubic <- lmer(Expr~ 1 + TimePoint  + TimePoint^2  + TimePoint^3
					   + (1|Patient_ID), data=data_lme, REML=FALSE)
	m_H0 <- lmer(Expr~ 1 + (1|Patient_ID), data=data_lme, REML=FALSE)

	GenesPvals_Time_postATI_linear[i] <- pchisq(m_H0@devcomp$cmp["dev"]-
													m_H1_linear@devcomp$cmp["dev"],
												df=1, lower.tail = FALSE)
	GenesPvals_Time_postATI_cubic[i] <- pchisq(m_H0@devcomp$cmp["dev"]-
											   	m_H1_cubic@devcomp$cmp["dev"],
											   df=3, lower.tail = FALSE)

	cat(i, "/", NbGenes, "\n", sep="")
}
GenesADJPvals_Time_postATI_linear <- mt.rawp2adjp(GenesPvals_Time_postATI_linear, proc=c("BH","BY"), alpha=0.05)
length(which(GenesADJPvals_Time_postATI_linear<0.05))
length(which(GenesADJPvals_Time_postATI_linear$adjp[,"BH"]<0.05))
length(which(GenesADJPvals_Time_postATI_linear$adjp[,"BY"]<0.05))
GenesADJPvals_Time_postATI_cubic <- mt.rawp2adjp(GenesPvals_Time_postATI_cubic, proc=c("BH","BY"), alpha=0.05)
length(which(GenesPvals_Time_postATI_cubic<0.05))
length(which(GenesADJPvals_Time_postATI_cubic$adjp[,"BH"]<0.05))
length(which(GenesADJPvals_Time_postATI_cubic$adjp[,"BY"]<0.05))


#limma PreATI linear
library(limma)
design_preATI_limma <- model.matrix(~ 1 + design_preATI$TimePoint)
colnames(design_preATI_limma)=c("(Intercept)", "TimePoint")
corfit <- duplicateCorrelation(expr_preATI, design_preATI_limma, block=design_preATI$Patient_ID)
fit <- lmFit(expr_preATI, design_preATI_limma, block=design_preATI$Patient_ID, correlation=corfit$consensus)
fit_bayes <- eBayes(fit)
topTable(fit_bayes, coef=2, adjust="BY")

#limma PreATI cubic
t2 <- design_preATI$TimePoint^2
t3 <- design_preATI$TimePoint^3
design_preATI_limma <- model.matrix(~ 1 + design_preATI$TimePoint + t2 + t3)
colnames(design_preATI_limma)=c("(Intercept)", "TimePoint", "TimePoint2", "TimePoint3")
corfit <- duplicateCorrelation(expr_preATI, design_preATI_limma, block=design_preATI$Patient_ID)
fit <- lmFit(expr_preATI, design_preATI_limma, block=design_preATI$Patient_ID, correlation=corfit$consensus)
fit_bayes <- eBayes(fit)
topTable(fit_bayes, coef=2:4, adjust="BY")

#limma postATI linear
library(limma)
design_postATI_limma <- model.matrix(~ 1 + design_postATI$TimePoint)
colnames(design_postATI_limma)=c("(Intercept)", "TimePoint")
corfit <- duplicateCorrelation(expr_postATI, design_postATI_limma, block=design_postATI$Patient_ID)
fit <- lmFit(expr_postATI, design_postATI_limma, block=design_postATI$Patient_ID, correlation=corfit$consensus)
fit_bayes <- eBayes(fit)
topTable(fit_bayes, coef=2, adjust="BY")
length(which(topTable(fit_bayes, coef=2, adjust="BY", number=nrow(expr_postATI))[,"adj.P.Val"]<0.05))
#4439

#limma postATI cubic
t2 <- design_postATI$TimePoint^2
t3 <- design_postATI$TimePoint^3
design_postATI_limma <- model.matrix(~ 1 + design_postATI$TimePoint + t2 + t3)
colnames(design_postATI_limma)=c("(Intercept)", "TimePoint", "TimePoint2", "TimePoint3")
corfit <- duplicateCorrelation(expr_postATI, design_postATI_limma, block=design_postATI$Patient_ID)
fit <- lmFit(expr_postATI, design_postATI_limma, block=design_postATI$Patient_ID, correlation=corfit$consensus)
fit_bayes <- eBayes(fit)
topTable(fit_bayes, coef=2:4, adjust="BY")
length(which(topTable(fit_bayes, coef=2:4, adjust="BY", number=nrow(expr_postATI))[,"adj.P.Val"]<0.05))
topTable(fit_bayes, coef=2, adjust="BY")
topTable(fit_bayes, coef=3, adjust="BY")
topTable(fit_bayes, coef=4, adjust="BY")


# TcGSA DALIA----

tcGSA_dalia_linear_modules_preATI <- TcGSA.LR(expr=expr_preATI, design= design_preATI,
                                              time_name="TimePoint", subject_name="Patient_ID",
                                              gmt=gmt_moduleV2, time_func="linear", crossedRandom=TRUE)
tcGSA_dalia_cubic_modules_preATI <- TcGSA.LR(expr=expr_preATI, design= design_preATI,
                                             time_name="TimePoint", subject_name="Patient_ID",
                                             gmt=gmt_moduleV2, time_func="cubic", crossedRandom=TRUE)
tcGSA_dalia_splines_modules_preATI <- TcGSA.LR(expr=expr_preATI, design= design_preATI,
                                               time_name="TimePoint", subject_name="Patient_ID",
                                               gmt=gmt_moduleV2, time_func="splines", crossedRandom=TRUE)

tcGSA_dalia_linear_modules_postATI <- TcGSA.LR(expr=expr_postATI, design= design_postATI,
                                               time_name="TimePoint", subject_name="Patient_ID",
                                               gmt=gmt_moduleV2, time_func="linear", crossedRandom=TRUE)
tcGSA_dalia_cubic_modules_postATI <- TcGSA.LR(expr=expr_postATI, design= design_postATI,
                                              time_name="TimePoint", subject_name="Patient_ID",
                                              gmt=gmt_moduleV2, time_func="cubic", crossedRandom=TRUE)
tcGSA_dalia_splines_modules_postATI <- TcGSA.LR(expr=expr_postATI, design= design_postATI,
                                                time_name="TimePoint", subject_name="Patient_ID",
                                                gmt=gmt_moduleV2, time_func="splines", crossedRandom=TRUE)

# CAMERA DALIA ----

modules_ind_list <- ids2indices(gmt_modulesV2[[1]], identifier=rownames(expr_preATI))

#CAMERA PreATI linear
res_cam_param <- list()
for(gs in 1:length(modules_ind_list)){
  cat(gs,"/", length(modules_ind_list), "\n", sep="")
  res_cam_param[[gs]] <- camera(y=expr_preATI, index=modules_ind_list[[gs]],
                                design=cbind(Intercept=1, sapply(design_preATI, as.numeric)[,c(5,6)]),
                                contrast=3)
}

signif_cam_param <- which(sapply(res_cam_param, "[[", "PValue") < 0.05)
gmt_modulesV2[[2]][signif_cam_param]
gmt_modulesV2[[3]][signif_cam_param]

corr <- mt.rawp2adjp(sapply(res_cam_param, "[[", "PValue"), proc="BY")
corr$adjp[order(corr$index), "BY"]

#CAMERA PreATI cubic
res_cam_rank <- list()
for(gs in 1:length(modules_ind_list)){
  cat(gs,"/", length(modules_ind_list), "\n", sep="")
  res_cam_rank[[gs]] <- camera(y=expr_preATI, index=modules_ind_list[[gs]],
                               design=cbind(Intercept=1, sapply(design_preATI, as.numeric)[,c(5,6)]),
                               contrast=3, use.ranks=TRUE)
}

signif_cam_rank <- which(sapply(res_cam_rank, "[[", "PValue") < 0.05)
gmt_modulesV2[[2]][signif_cam_rank]
gmt_modulesV2[[3]][signif_cam_rank]

corr <- mt.rawp2adjp(sapply(res_cam_rank, "[[", "PValue"), proc="BY")
corr$adjp[order(corr$index), "BY"]

#CAMERA PostATI linear
res_cam_param <- list()
for(gs in 1:length(modules_ind_list)){
  cat(gs,"/", length(modules_ind_list), "\n", sep="")
  res_cam_param[[gs]] <- camera(y=expr_postATI, index=modules_ind_list[[gs]],
                                design=cbind(Intercept=1, sapply(design_postATI, as.numeric)[,c(5,6)]),
                                contrast=3)
}

signif_cam_param <- which(sapply(res_cam_param, "[[", "PValue") < 0.05)
gmt_modulesV2[[2]][signif_cam_param]
gmt_modulesV2[[3]][signif_cam_param]

corr <- mt.rawp2adjp(sapply(res_cam_param, "[[", "PValue"), proc="BY")
corr$adjp[order(corr$index), "BY"]


#CAMERA PostATI cubic
res_cam_rank <- list()
for(gs in 1:length(modules_ind_list)){
  cat(gs,"/", length(modules_ind_list), "\n", sep="")
  res_cam_rank[[gs]] <- camera(y=expr_postATI, index=modules_ind_list[[gs]],
                               design=cbind(Intercept=1, sapply(design_postATI, as.numeric)[,c(5,6)]),
                               contrast=3, use.ranks=TRUE)
}

signif_cam_rank <- which(sapply(res_cam_rank, "[[", "PValue") < 0.05)
gmt_modulesV2[[2]][signif_cam_rank]
gmt_modulesV2[[3]][signif_cam_rank]

corr <- mt.rawp2adjp(sapply(res_cam_rank, "[[", "PValue"), proc="BY")
corr$adjp[order(corr$index), "BY"]


# Generating Figures ----

## 3 Gene sets frome DALIA-1 pre-ATI ----

gs2plot <- c("M4.1", "M4.6", "M6.7")

for(g in gs2plot){
#    pdf(file=paste(gsub(".", "_", g), "preATI_raw.pdf", sep="_"),
#        width=3.27, height=2.7, family = "ArialMT")
    plot1GS(expr=expr_preATI, gmt=gmt_modulesV2,
            Subject_ID = design_preATI$Patient_ID, TimePoint = design_preATI$TimePoint,
            indiv="genes", clustering=TRUE,
            showTrend=FALSE,
            time_unit="W",
            geneset.name=g,
            title="",
            margins=0.4,
            lab.cex=0.37,
            axis.cex=0.37,
            line.size=0.45,
            gg.add=list(theme(legend.position="none"),
                        scale_color_manual(values="grey30")
            )
    )
#    dev.off()
#    pdf(file=paste(gsub(".", "_", g), "preATI_estim.pdf", sep="_"),
#        width=3.27, height=2.7, family = "ArialMT")
    plot1GS(expr=tcGSA_dalia_cubic_modules_preATI$Estimations, gmt=gmt_modulesV2,
            Subject_ID = design_preATI$Patient_ID, TimePoint = design_preATI$TimePoint,
            indiv="genes", clustering=TRUE,
            showTrend=FALSE,
            time_unit="W",
            geneset.name=g,
            title="",
            margins=0.4,
            lab.cex=0.37,
            axis.cex=0.37,
            line.size=0.45,
            gg.add=list(theme(legend.position="none"),
                        scale_color_manual(values=colval[1])
            )
    )
#    dev.off()
}


## 10 Gene sets frome DALIA-1 post-ATI ----

gs2plot <- c("M1.2", "M5.12", "M3.4", "M3.6", "M4.4", "M4.14",
             "M4.10", "M4.15", "M4.16", "M7.1")

for(g in gs2plot){
    pdf(file=paste(gsub(".", "_", g, fixed = TRUE), "postATI_raw.pdf", sep="_"),
        width=3.27, height=2.7, family = "ArialMT")
    plot1GS(expr=expr_postATI, gmt=gmt_modulesV2,
            Subject_ID = design_postATI$Patient_ID, TimePoint = design_postATI$TimePoint,
            indiv="genes", clustering=TRUE,
            showTrend=FALSE,
            time_unit="W",
            geneset.name=g,
            title="",
            margins=0.4,
            lab.cex=0.37,
            axis.cex=0.37,
            line.size=0.45,
            gg.add=list(theme(legend.position="none"),
                        scale_color_manual(values=rep(c("grey30"), 60))
            )
    )
    dev.off()
#    pdf(file=paste(gsub(".", "_", g, fixed=TRUE), "postATI_estim.pdf", sep="_"),
#        width=3.27, height=2.7, family = "ArialMT")
    plot1GS(expr=tcGSA_PostATI_cubic_modules$Estimations, gmt=gmt_modulesV2,
            Subject_ID = design_postATI$Patient_ID, TimePoint = design_postATI$TimePoint,
            indiv="genes", clustering=TRUE,
            showTrend=FALSE,
            time_unit="W",
            geneset.name=g,
            title="",
            B=1000,
            margins=0.4,
            lab.cex=0.37,
            axis.cex=0.37,
            line.size=0.45,
            gg.add=list(theme(legend.position="none"),
                        scale_color_manual(values=colval)
            )
    )
#    dev.off()
}


# Vaccine study ----

## Vaccine study data ----
# The Vaccine study data are available for download on GEO under ID: GSE30101
# See file GSE30101_Vacc_dataprocessing to processed the data in AllChaussVacc3_AvgBl_trainVeinSet.RData (averaged baseline)

load("AllChaussVacc3_AvgBl_trainVeinSet.RData")
if(!all.equal(as.character(design.All.ChaussVac.AvgBl$sample_ID), colnames(expr.All.ChaussVac.AvgBl))){stop("\n\n\nWARNING: EXPRESSION FILE ORDER NOT MATCHING DESIGN FILE\n\n\n")}
design.All.ChaussVac.AvgBl$Subject_ID <- as.factor(design.All.ChaussVac.AvgBl$Subject_ID)


reduced_mod62short <- list("genesets"=gmt_modulesV2$genesets[1:62],
                           "geneset.names"=gmt_modulesV2$geneset.names[1:62],
                           "geneset.descriptions"=gmt_modulesV2$geneset.descriptions[1:62]
)
class(reduced_mod62short) <- "GSA.genesets"


design.PNEUMOvsSALINE.ChaussVac.AvgBl <- design.All.ChaussVac.AvgBl[which(design.All.ChaussVac.AvgBl$Vaccine!="influenza"), ]
design.PNEUMOvsSALINE.ChaussVac.AvgBl$Vaccine <- as.factor(as.character(design.PNEUMOvsSALINE.ChaussVac.AvgBl$Vaccine))
#discrete times
design.PNEUMOvsSALINE.ChaussVac.AvgBl$T1 <- ifelse(design.PNEUMOvsSALINE.ChaussVac.AvgBl$Day==1, 1, 0)
design.PNEUMOvsSALINE.ChaussVac.AvgBl$Tlin <- design.PNEUMOvsSALINE.ChaussVac.AvgBl$Day
design.PNEUMOvsSALINE.ChaussVac.AvgBl$Tlin[which(design.PNEUMOvsSALINE.ChaussVac.AvgBl$Day %in% c(1))] <- 0
design.PNEUMOvsSALINE.ChaussVac.AvgBl$Tsqr <- design.PNEUMOvsSALINE.ChaussVac.AvgBl$Tlin^2
expr.PNEUMOvsSALINE.ChaussVac.AvgBl <- expr.All.ChaussVac.AvgBl[,design.PNEUMOvsSALINE.ChaussVac.AvgBl$sample_ID]


design.FLUvsSALINE.ChaussVac.AvgBl <- design.All.ChaussVac.AvgBl[which(design.All.ChaussVac.AvgBl$Vaccine!="pneumo"), ]
design.FLUvsSALINE.ChaussVac.AvgBl$Vaccine <- as.factor(as.character(design.FLUvsSALINE.ChaussVac.AvgBl$Vaccine))
#discrete times
design.FLUvsSALINE.ChaussVac.AvgBl$T1 <- ifelse(design.FLUvsSALINE.ChaussVac.AvgBl$Day==1, 1, 0)
design.FLUvsSALINE.ChaussVac.AvgBl$Tlin <- design.FLUvsSALINE.ChaussVac.AvgBl$Day
design.FLUvsSALINE.ChaussVac.AvgBl$Tlin[which(design.FLUvsSALINE.ChaussVac.AvgBl$Day %in% c(1))] <- 0
design.FLUvsSALINE.ChaussVac.AvgBl$Tsqr <- design.FLUvsSALINE.ChaussVac.AvgBl$Tlin^2
expr.FLUvsSALINE.ChaussVac.AvgBl <- expr.All.ChaussVac.AvgBl[,design.FLUvsSALINE.ChaussVac.AvgBl$sample_ID]


# TcGSA Vaccs ----

tcgsaP <- TcGSA.LR(expr=expr.PNEUMOvsSALINE.ChaussVac.AvgBl, design=design.PNEUMOvsSALINE.ChaussVac.AvgBl,
                   time_name="Day", subject_name="Subject_ID",
                   gmt=gmt_modulesV2, time_func="T1 + Tlin + Tsqr", crossedRandom=TRUE,
                   group_name="Vaccine")
tcGSAF <- TcGSA.LR(expr=expr.FLUvsSALINE.ChaussVac.AvgBl, design=design.FLUvsSALINE.ChaussVac.AvgBl,
                   time_name="Day", subject_name="Subject_ID",
                   gmt=gmt_modulesV2, time_func="T1 + Tlin + Tsqr", crossedRandom=TRUE,
                   group_name="Vaccine")

# Figs Vacc
tcgsaP$GeneSets_gmt <- reduced_mod62short
tcgsaP$fit <- tcgsaP$fit[1:62,]
tcgsaP$Estimations <- tcgsaP$Estimations[1:62]

ctPNEUMO <- clustTrend(x=tcgsaP, expr=tcgsaP$Estimations,
                       Subject_ID=design.PNEUMOvsSALINE.ChaussVac.AvgBl$Subject_ID,
                       TimePoint=design.PNEUMOvsSALINE.ChaussVac.AvgBl$Day,
                       threshold=0.1,
                       group_of_interest="pneumo",
                       max_trends=2, B=50)

# pdf(width=8, height=11,
#    file="HM_PNEUMOvsSALINE.pdf",
#    family="ArialMT")
plot(x=tcgsaP, expr=tcgsaP$Estimations,
     Subject_ID=design.PNEUMOvsSALINE.ChaussVac.AvgBl$Subject_ID,
     TimePoint=design.PNEUMOvsSALINE.ChaussVac.AvgBl$Day,
     group_of_interest="pneumo",
     #max_trends=2, B=50, threshold=0.1,
     clust_trends=ctPNEUMO,
     legend.breaks=seq(from=-2,to=2, by=0.01), time_unit="D",
     subtitle="Pneumo vs Saline", cex.label.row=2.5, cex.label.col=3,
     heatmap.width=0.4, dendrogram.size=0.25, margins=c(5,23),
     heatKey.size=0.13)
#dev.off()

# pdf(width=8, height=11,
#    file="HM_PNEUMOvsSALINE_rank.pdf",
#    family="ArialMT")
plot(x=tcgsaP, expr=tcgsaP$Estimations,
     Subject_ID=design.PNEUMOvsSALINE.ChaussVac.AvgBl$Subject_ID, ranking=TRUE,
     TimePoint=design.PNEUMOvsSALINE.ChaussVac.AvgBl$Day,
     group_of_interest="pneumo",
     #max_trends=2, B=50, threshold=0.1,
     clust_trends=ctPNEUMO,
     legend.breaks=seq(from=-2,to=2, by=0.01), time_unit="D",
     subtitle="Pneumo vs Saline", cex.label.row=2.5, cex.label.col=3,
     heatmap.width=0.4, dendrogram.size=0.25, margins=c(5,23),
     heatKey.size=0.13)
#dev.off()


tcgsaF$GeneSets_gmt <- reduced_mod62short
tcgsaF$fit <- tcgsaF$fit[1:62,]
tcgsaF$Estimations <- tcgsaF$Estimations[1:62]

ctFLU <- clustTrend(x=tcgsaF, expr=tcgsaF$Estimations,
                    Subject_ID=design.FLUvsSALINE.ChaussVac.AvgBl$Subject_ID,
                    TimePoint=design.FLUvsSALINE.ChaussVac.AvgBl$Day,
                    threshold=0.1,
                    group_of_interest="influenza",
                    max_trends=2, B=50)

pdf(width=8, height=11,
    paste(dropbox_dir, "HM_FLUvsSALINE.pdf", sep="/"),
    family="ArialMT")
plot(x=tcgsaF, expr=tcgsaF$Estimations,
     Subject_ID=design.FLUvsSALINE.ChaussVac.AvgBl$Subject_ID,
     TimePoint=design.FLUvsSALINE.ChaussVac.AvgBl$Day,
     group_of_interest="influenza",
     #max_trends=2, B=50, threshold=0.1,
     clust_trends=ctFLU,
     legend.breaks=seq(from=-2,to=2, by=0.01), time_unit="D",
     subtitle="Flu vs Saline", cex.label.row=2.5, cex.label.col=3,
     heatmap.width=0.4, dendrogram.size=0.25, margins=c(5,23),
     heatKey.size=0.13)
dev.off()


pdf(width=8, height=11,
    paste(dropbox_dir, "HM_FLUvsSALINE_rank.pdf", sep="/"),
    family="ArialMT")
plot(x=tcgsaF, expr=tcgsaF$Estimations,
     Subject_ID=design.FLUvsSALINE.ChaussVac.AvgBl$Subject_ID, ranking=TRUE,
     TimePoint=design.FLUvsSALINE.ChaussVac.AvgBl$Day,
     group_of_interest="influenza",
     #max_trends=2, B=50, threshold=0.1,
     clust_trends=ctFLU,
     legend.breaks=seq(from=-2,to=2, by=0.01), time_unit="D",
     subtitle="Flu vs Saline", cex.label.row=2.5, cex.label.col=3,
     heatmap.width=0.4, dendrogram.size=0.25, margins=c(5,23),
     heatKey.size=0.13)
dev.off()


# Simulation study ----

set.seed(123)
simu_TcGSA_1000seeds <- floor(runif(n=1000, min=0, max=1000000))

# simu_TimeCourseGeneExpr is a function to simulate gene expression
simu_TimeCourseGeneExpr <- function(H=c("H0","H1_homogeneous","H1_heterogeneous"),
                                    G=50, P=20, I=8, N.grp=1){
    library(MASS)
    library(reshape2)
    N=P*G*I
    gene <- NULL
    for (g in 1:G){
        gene <- c(gene,rep(as.character(g),P*I))
    }
    gene <- as.factor(gene)

    patient <- NULL
    for (p in 1:P){
        patient <- c(patient,rep(as.character(p),I))
    }
    patient <- rep(patient,G)
    patient <- as.factor(patient)

    t1 <- NULL
    t1 <- rep(0:(I-1),G*P)
    t1 <- t1/10
    t2 <- t1^2
    t3 <- t1^3

    group <- (which(rmultinom(G, size=1, prob=c(1,1,1))==1, arr.ind=T)[,1]-2)


    #beta <- runif(n=G, min=0, max=3)
    random_G <- rnorm(n=G,mean=0,sd=1.79)
    random_P <- rnorm(n=P,mean=0,sd=0.44)
    sigma <- 0.88

    y <- numeric(N)

    if(N.grp==1){
        if(H=="H0"){

            mu <- rnorm(n=1, m=7.47, sd=0.44)

            for (g in 1:G){
                for (p in 1:P){
                    for (i in 1:I){
                        obs <- (g-1)*P*I+(p-1)*I+i
                        y[obs] <- (mu + random_G[g] + random_P[p]
                                   + rnorm(n=1,mean=0,sd=sigma))
                    }
                }
            }
        }else if(H=="H1_homogeneous"){

            Cor_fix <- matrix(c(1, -0.910, 0.904, -0.897,
                                -0.910, 1, -0.992, 0.972,
                                0.904, -0.992, 1, -0.994,
                                -0.897, 0.972, -0.994, 1),
                              byrow=T, ncol=4, nrow=4)
            Sd_fix <- diag(c(0.44, -0.41, 0.12, 0.012))
            Cov_fix <- Sd_fix %*% Cor_fix %*% Sd_fix
            fixed <- mvrnorm(n=1, mu=c(7.47, -0.2, 0.3, -0.1),
                             Sigma = Cov_fix)
            mu <- fixed[1]
            t1_fixed <- fixed[2]
            t2_fixed <- fixed[3]
            t3_fixed <- fixed[4]

            for (g in 1:G){
                for (p in 1:P){
                    for (i in 1:I){
                        obs <- (g-1)*P*I+(p-1)*I+i
                        y[obs] <- (mu + random_G[g] + random_P[p]
                                   + rnorm(n=1,mean=0,sd=sigma)
                                   + t1_fixed*t1[obs] + t2_fixed*t2[obs]+ t3_fixed*t3[obs])
                    }
                }
            }
        }else if(H=="H1_heterogeneous"){

            Cor_fix <- matrix(c(1, -0.910, 0.904, -0.897,
                                -0.910, 1, -0.992, 0.972,
                                0.904, -0.992, 1, -0.994,
                                -0.897, 0.972, -0.994, 1),
                              byrow=T, ncol=4, nrow=4)
            Sd_fix <- diag(c(0.44, -0.41, 0.12, 0.012))
            Cov_fix <- Sd_fix %*% Cor_fix %*% Sd_fix
            fixed <- mvrnorm(n=1, mu=c(7.47, -0.2, 0.3, -0.1),
                             Sigma = Cov_fix)
            mu <- fixed[1]
            t1_fixed <- fixed[2]
            t2_fixed <- fixed[3]
            t3_fixed <- fixed[4]

            Cor_random <- matrix(c(1, -0.98, 0.99,
                                   -0.98, 1, -0.99,
                                   0.99, -0.99, 1),
                                 byrow=T, ncol=3, nrow=3)
            Sd_random <- diag(c(1.5, 0.5, 0.1)) #c(3, 1.5, 0.1)
            Cov_random <- Sd_random %*% Cor_random %*% Sd_random
            random <- mvrnorm(n=G, mu=c(0, 0, 0),
                              Sigma = Cov_random)
            random_T1 <- random[,1]
            random_T2 <- random[,2]
            random_T3 <- random[,3]

            for (g in 1:G){
                for (p in 1:P){
                    for (i in 1:I){
                        obs <- (g-1)*P*I+(p-1)*I+i
                        y[obs] <- (mu + random_G[g] + random_P[p]
                                   + rnorm(n=1,mean=0,sd=sigma)
                                   + (t1_fixed+random_T1[g])*t1[obs]
                                   + (t2_fixed+random_T2[g])*t2[obs]
                                   + (t3_fixed+random_T3[g])*t3[obs])
                    }
                }
            }
        }
    }else if(N.grp>1){
        fixed_grp <- list()
        random_grp <- list()
        grp_tt <- as.factor(patient)
        levels(grp_tt) <- as.character(rep(1:N.grp, length(levels(grp_tt))/2))
        grp_tt <- as.numeric(as.character(grp_tt))
        for(i in 1:N.grp){
            fixed_grp[[i]] <- numeric(3)
            fixed_grp[[i]][1] <- rnorm(n=1, mean=0, sd=2)
            fixed_grp[[i]][2] <- rnorm(n=1, mean=0, sd=2)
            fixed_grp[[i]][3] <- rnorm(n=1, mean=0, sd=2)
            random_grp[[i]] <- list()
            random_grp[[i]][[1]] <- group*fixed[1] + rnorm(n=G, mean=0, sd=0.2)
            random_grp[[i]][[2]] <- group*fixed[2] + rnorm(n=G, mean=0, sd=0.2)
            random_grp[[i]][[3]] <- group*fixed[3] + rnorm(n=G, mean=0, sd=0.2)
        }
        if(H=="H0"){
            for (g in 1:G){
                for (p in 1:P){
                    for (i in 1:I){
                        obs <- (g-1)*P*I+(p-1)*I+i
                        y[obs] <- (mu + beta[g] + random_G[g] + random_P[p]
                                   + rnorm(n=1,mean=0,sd=sigma)
                                   + (fixed[1]+random_T1[g])*t1[obs]
                                   + (fixed[2]+random_T2[g])*t2[obs]
                                   + (fixed[3]+random_T3[g])*t3[obs])
                    }
                }
            }
        }else if(H=="H1_homogeneous"){
            for (g in 1:G){
                for (p in 1:P){
                    for (i in 1:I){
                        obs <- (g-1)*P*I+(p-1)*I+i
                        y[obs] <- (mu + beta[g] + random_G[g] + random_P[p]
                                   + rnorm(n=1,mean=0,sd=sigma)
                                   + (fixed_grp[[grp_tt[obs]]][1])*t1[obs]
                                   + (fixed_grp[[grp_tt[obs]]][2])*t2[obs]
                                   + (fixed_grp[[grp_tt[obs]]][3])*t3[obs])
                    }
                }
            }
        }else if(H=="H1_heterogeneous"){
            beta <- beta + (-group+1)
            for (g in 1:G){
                for (p in 1:P){
                    for (i in 1:I){
                        obs <- (g-1)*P*I+(p-1)*I+i
                        y[obs] <- (mu + beta[g] + random_G[g] + random_P[p]
                                   + rnorm(n=1,mean=0,sd=sigma)
                                   + (fixed_grp[[grp_tt[obs]]][1]
                                      + random_grp[[grp_tt[obs]]][[1]][g])*t1[obs]
                                   + (fixed_grp[[grp_tt[obs]]][2]
                                      + random_grp[[grp_tt[obs]]][[2]][g])*t2[obs]
                                   + (fixed_grp[[grp_tt[obs]]][3]
                                      + random_grp[[grp_tt[obs]]][[3]][g])*t3[obs])
                    }
                }
            }
        }
    }else{
        cat("ERROR: wrong value for the 'N.grp' argument\n")
    }
    return(cbind.data.frame(y,gene,patient,t1,t2,t3))
}


## Global Ancova simulations ----

simu_GlobalAncova_1 <- function(seed, propH0=(260-69)/260,
                                nb_GS=100, G=50, P=20, I=8, nperm=100){

    # Design ----
    Patient_ID <- rep(1:20, 8)[order(rep(1:20, 8))]
    TimePoint <- rep(1:8, 20)
    design <- cbind.data.frame("Patient_ID" = as.factor(paste("P",
                                                              Patient_ID, sep = "")),
                               "TimePoint" = TimePoint,
                               "Sample_name"=1:160
    )


    # GMT ----
    nb_H0 <- floor(propH0*nb_GS)
    nb_H1 <- nb_GS - nb_H0
    nb_H1_homo <- floor(75*nb_H1/100)
    nb_H1_hetero <- nb_H1 - nb_H1_homo

    gmt_sim <- list()
    for(gs in 1:100){
        gmt_sim[["genesets"]][[gs]] <- ((gs-1)*50+1):(gs*50)
    }
    gmt_sim[["geneset.names"]] <- paste("Gene set", 1:100)
    gmt_sim[["geneset.descriptions"]] <- c(rep("This is a simulated gene set under H1_homogeneous", nb_H1_homo),
                                           rep("This is a simulated gene set under H1_heterogeneous", nb_H1_hetero),
                                           rep("This is a simulated gene set under H0", nb_H0))
    class(gmt_sim) <- "GSA.genesets"
    expr <- NULL
    set.seed(seed)
    if(nb_H1_homo>1){
        for( i in 1:nb_H1_homo){
            data_tomerge <- simu_TimeCourseGeneExpr("H1_homogeneous", G=50, P=20, I=8, N.grp=1)
            wide <- dcast(data_tomerge, "gene ~ patient + t1", value.var="y")
            expr <- rbind.data.frame(expr, wide[,-1])
        }
    }
    if(nb_H1_hetero>1){
        for( i in (nb_H1_homo+1):(nb_H1_homo+nb_H1_hetero)){
            data_tomerge <- simu_TimeCourseGeneExpr("H1_heterogeneous", G=50, P=20, I=8, N.grp=1)
            wide <- dcast(data_tomerge, "gene ~ patient + t1", value.var="y")
            expr <- rbind.data.frame(expr, wide[,-1])
        }
    }
    for( i in (nb_H1_homo+nb_H1_hetero+1):nb_GS){
        data_tomerge <- simu_TimeCourseGeneExpr("H0", G=50, P=20, I=8, N.grp=1)
        wide <- dcast(data_tomerge, "gene ~ patient + t1", value.var="y")
        expr <- rbind.data.frame(expr, wide[,-1])
    }
    rownames(expr) <- 1:5000
    colnames(expr) <- 1:160

    ga_test <- GlobalAncova(as.matrix(expr), formula.full=~Patient_ID+TimePoint,
                            formula.red=~Patient_ID, model.dat=design, test.genes=gmt_sim$genesets,
                            method = "both", perm = nperm)
    raw_pvals <- ga_test[,c("p.perm", "p.approx")]
    #length(which(raw_pvals<0.05))
    return(raw_pvals)
}


GlobalANcova_simu_parallel <- function(ncpus, seeds,
                                       propH0=(260-69)/260,
                                       nb_GS=100, G=50, P=20, I=8, nperm=10000){
    library(doSNOW)
    library(GlobalAncova)

    cl <- makeCluster(ncpus, type = "SOCK")
    registerDoSNOW(cl)

    GlobalAncova_simu_res <- foreach(i=1:length(seeds), .packages=c("GlobalAncova"), .export=c("simu_GlobalAncova_1", "simu_TimeCourseGeneExpr"))%dopar%{
        simu_GlobalAncova_1(seed=seeds[i],
                            propH0, nb_GS, G, P, I, nperm)
    }
    stopCluster(cl)
    return(GlobalAncova_simu_res)
}

#simulations done in parallel on multiple cores
Ncpus <- 2 # number of cores available

### Global Ancova simulations under H1 ----
100simu_GlobalAncova_220outof260 <- GlobalANcova_simu_parallel(ncpus=Ncpus,
                                                               seeds=simu_TcGSA_1000seeds[1:100],
                                                               propH0=(260-220)/260,
                                                               nb_GS=100, G=50, P=20, I=8, nperm=10000)

### Global Ancova simulations under H1 ----
100simu_GlobalAncova_69outof260 <- GlobalANcova_simu_parallel(ncpus=Ncpus,
                                                              seeds=simu_TcGSA_1000seeds[1:100],
                                                              propH0=(260-69)/260,
                                                              nb_GS=100, G=50, P=20, I=8, nperm=10000)

### Global Ancova simulations under H0 ----
100simu_GlobalAncova_0outof260 <- GlobalANcova_simu_parallel(ncpus=Ncpus,
                                                             seeds=simu_TcGSA_1000seeds[1:100],
                                                             propH0=(260-0)/260,
                                                             nb_GS=100, G=50, P=20, I=8, nperm=10000)


## GSEA for time series simulations  ----

simu1_GSEAts <- function(seed, dir="~",
                         propH0=(260-69)/260,
                         nb_GS=100, G=50, P=20, I=8){
    #dir="~/Desktop/GSEA_simu"

    # Design ----
    Patient_ID <- rep(1:20, 8)[order(rep(1:20, 8))]
    TimePoint <- rep(1:8, 20)
    design <- cbind.data.frame("Patient_ID" = as.factor(paste("P",
                                                              Patient_ID, sep = "")),
                               "TimePoint" = TimePoint,
                               "Sample_name"=1:160
    )
    write("#numeric",file=paste(dir, "sim_pheno.cls", sep="/"))
    write("#timepoint",file=paste(dir, "sim_pheno.cls", sep="/"), append=TRUE)
    tp2wr <- paste(paste(as.character(design$TimePoint),".0", sep=""), collapse=" ")
    write(tp2wr, file=paste(dir, "sim_pheno.cls", sep="/"), append=TRUE)


    # GMT ----
    nb_H0 <- floor(propH0*nb_GS)
    nb_H1 <- nb_GS - nb_H0
    nb_H1_homo <- floor(75*nb_H1/100)
    nb_H1_hetero <- nb_H1 - nb_H1_homo

    sim_gmt <- list()
    for(gs in 1:100){
        sim_gmt[["genesets"]][[gs]] <- ((gs-1)*50+1):(gs*50)
    }
    sim_gmt[["geneset.names"]] <- paste("Gene set", 1:100)
    sim_gmt[["geneset.descriptions"]] <- c(rep("This is a simulated gene set under H1_homogeneous", nb_H1_homo),
                                           rep("This is a simulated gene set under H1_heterogeneous", nb_H1_hetero),
                                           rep("This is a simulated gene set under H0", nb_H0))
    class(sim_gmt) <- "GSA.genesets"

    sim_gmt2wr <- cbind(sim_gmt$geneset.names, sim_gmt$geneset.descriptions, unlist(lapply(sim_gmt$genesets, paste, collapse="\t")))
    write.table(sim_gmt2wr, quote=FALSE, file=paste(dir, "sim_gmt.gmt", sep="/"), col.names=FALSE, row.names=FALSE)

    expr <- NULL
    set.seed(seed)
    if(nb_H1_homo>0){
        for( i in 1:nb_H1_homo){
            data_tomerge <- simu_TimeCourseGeneExpr("H1_homogeneous", G=50, P=20, I=8, N.grp=1)
            wide <- dcast(data_tomerge, "gene ~ patient + t1", value.var="y")
            expr <- rbind.data.frame(expr, wide[,-1])
        }
    }
    if(nb_H1_hetero>0){
        for( i in (nb_H1_homo+1):(nb_H1_homo+nb_H1_hetero)){
            data_tomerge <- simu_TimeCourseGeneExpr("H1_heterogeneous", G=50, P=20, I=8, N.grp=1)
            wide <- dcast(data_tomerge, "gene ~ patient + t1", value.var="y")
            expr <- rbind.data.frame(expr, wide[,-1])
        }
    }
    for( i in (nb_H1_homo+nb_H1_hetero+1):nb_GS){
        data_tomerge <- simu_TimeCourseGeneExpr("H0", G=50, P=20, I=8, N.grp=1)
        wide <- dcast(data_tomerge, "gene ~ patient + t1", value.var="y")
        expr <- rbind.data.frame(expr, wide[,-1])
    }
    rownames(expr) <- 1:5000
    colnames(expr) <- 1:160

    write("#1.2",file=paste(dir, "sim_expr.gct", sep="/"))
    write(paste(nrow(expr), ncol(expr), sep="\t"), file=paste(dir, "sim_expr.gct", sep="/"), append=TRUE)
    expr2wr <- cbind.data.frame("NAME"=rownames(expr), "DESCRIPTION"=rep("na", nrow(expr)), expr)
    expr2wr$NAME <- as.character(expr2wr$NAME)
    expr2wr$DESCRIPTION <- as.character(expr2wr$DESCRIPTION)
    write(paste(colnames(expr2wr), collapse="\t"), file=paste(dir, "sim_expr.gct", sep="/"), append=TRUE)
    for(i in 1:nrow(expr2wr)){
        write(paste(as.character(expr2wr[i,]), collapse="\t"), file=paste(dir, "sim_expr.gct", sep="/"), append=TRUE)
    }
}

gsea_ts_simu <- function(seeds, dir="~",
                         propH0=(260-69)/260,
                         nb_GS=100, G=50, P=20, I=8){

    java_command <- "java -cp ~/GSEAsimu/gsea2-2.0.14.jar xtools.gsea.Gsea -res ~/GSEAsimu/sim_expr.gct -cls ~/GSEAsimu/sim_pheno.cls#timepoint -gmx ~/GSEAsimu/sim_gmt.gmt -collapse false -metric Pearson -make_sets false -plot_top_x 0 -out ~/GSEAsimu/output"
    gsea_ts_simu_res <- list()
    for(i in 1:length(seeds)){
        simu1_GSEAts(seeds[i], dir,
                     propH0, nb_GS, G, P, I)
        system(command=java_command)

        res_drname <- list.files(path = "~/GSEAsimu/output")
        analysis_num <- gsub("my_analysis.Gsea.", "", res_drname)
        pos <- read.delim(paste("~/GSEAsimu/output/", res_drname,
                                "/gsea_report_for_timepoint_pos_", analysis_num,
                                ".xls", sep=""))
        neg <- read.delim(paste("~/GSEAsimu/output/", res_drname,
                                "/gsea_report_for_timepoint_neg_", analysis_num,
                                ".xls", sep=""))

        if(nrow(pos)!=0 && nrow(neg)!=0){
            res <- rbind.data.frame(neg,pos)
        }else if(nrow(pos)!=0 ){
            res <- pos
        }else{
            res <- neg
        }

        if(nrow(res)==nb_GS){
            cat("OK\n")
        }else{
            stop("ERROR: nrow(res) != nb_GS")
        }

        res <- res[, c("NAME","NOM.p.val", "FDR.q.val")]
        splitted <- sapply(as.character(res$NAME), FUN=strsplit, split=" ")
        res$hypothesis <- unlist(lapply(splitted, "[", 11))
        res$hypothesis <- gsub("_HOMOGENEOUS", "", res$hypothesis)
        res$hypothesis <- gsub("_HETEROGENEOUS", "", res$hypothesis)
        colnames(res)[2] <- "raw_pval"
        gsea_ts_simu_res[[i]] <- res[,c("hypothesis", "raw_pval")]

        remove_command <- paste("rm -r ~/GSEAsimu/output/", res_drname, sep="" )
        system(remove_command)
        cat("\n\n\n**************************\n")
        cat(i,"/", length(seeds), "simulations done\n")
        cat("**************************\n\n\n")
    }
    return(gsea_ts_simu_res)
}


## GSEA for time series simulations  ----

### GSEAts simulations under H1 ----
simu_GSEAts_100_220sur260 <- gsea_ts_simu(seeds=simu_TcGSA_1000seeds[1:100],
                                          dir="~/GSEAsimu",
                                          propH0=(260-220)/260,
                                          nb_GS=100, G=50, P=20, I=8)

### GSEAts simulations under H1 ----
simu_GSEAts_100_69sur260 <- gsea_ts_simu(seeds=simu_TcGSA_1000seeds[1:100],
                                         dir="~/GSEAsimu",
                                         propH0=(260-69)/260,
                                         nb_GS=100, G=50, P=20, I=8)

### GSEAts simulations under H0 ----
simu_GSEAts_100_0sur260 <- gsea_ts_simu(seeds=simu_TcGSA_1000seeds[1:100],
                                        dir="~/GSEAsimu",
                                        propH0=(260-0)/260,
                                        nb_GS=100, G=50, P=20, I=8)


# TcGSA simulations ----

simu_TcGSA_1 <- function(seed, propH0=(260-69)/260,
                         nb_GS=100, G=50, P=20, I=8){

    # Design ----
    Patient_ID <- rep(1:20, 8)[order(rep(1:20, 8))]
    TimePoint <- rep(1:8, 20)
    design <- cbind.data.frame("Patient_ID" = as.factor(paste("P",
                                                              Patient_ID, sep = "")),
                               "TimePoint" = TimePoint,
                               "Sample_name"=1:160
    )


    # GMT ----
    nb_H0 <- floor(propH0*nb_GS)
    nb_H1 <- nb_GS - nb_H0
    nb_H1_homo <- floor(75*nb_H1/100)
    nb_H1_hetero <- nb_H1 - nb_H1_homo

    gmt_sim <- list()
    for(gs in 1:100){
        gmt_sim[["genesets"]][[gs]] <- ((gs-1)*50+1):(gs*50)
    }
    gmt_sim[["geneset.names"]] <- paste("Gene set", 1:100)
    gmt_sim[["geneset.descriptions"]] <- c(rep("This is a simulated gene set under H1_homogeneous", nb_H1_homo),
                                           rep("This is a simulated gene set under H1_heterogeneous", nb_H1_hetero),
                                           rep("This is a simulated gene set under H0", nb_H0))
    class(gmt_sim) <- "GSA.genesets"
    expr <- NULL
    set.seed(seed)
    for( i in 1:nb_H1_homo){
        data_tomerge <- simu_TimeCourseGeneExr("H1_homogeneous", G=50, P=20, I=8, N.grp=1)
        wide <- dcast(data_tomerge, "gene ~ patient + t1", value.var="y")
        expr <- rbind.data.frame(expr, wide[,-1])
    }
    for( i in (nb_H1_homo+1):(nb_H1_homo+nb_H1_hetero)){
        data_tomerge <- simu_TimeCourseGeneExr("H1_heterogeneous", G=50, P=20, I=8, N.grp=1)
        wide <- dcast(data_tomerge, "gene ~ patient + t1", value.var="y")
        expr <- rbind.data.frame(expr, wide[,-1])
    }
    for( i in (nb_H1_homo+nb_H1_hetero+1):nb_GS){
        data_tomerge <- simu_TimeCourseGeneExr("H0", G=50, P=20, I=8, N.grp=1)
        wide <- dcast(data_tomerge, "gene ~ patient + t1", value.var="y")
        expr <- rbind.data.frame(expr, wide[,-1])
    }
    rownames(expr) <- 1:5000
    colnames(expr) <- 1:160


    tcgsa_sim_H1_hetero_linear <- TcGSA.LR(expr=expr, gmt=gmt_sim, design=design,
                                           subject_name="Patient_ID", time_name="TimePoint",
                                           time_func="linear", crossedRandom=FALSE)
    tcgsa_sim_H1_hetero_cubic <- TcGSA.LR(expr=expr, gmt=gmt_sim, design=design,
                                          subject_name="Patient_ID", time_name="TimePoint",
                                          time_func="cubic", crossedRandom=FALSE)
    raw_pvals <- cbind.data.frame("linear"=multtest.TcGSA(tcgsa_sim_H1_hetero_linear, myproc="none")$raw_pval,
                                  "cubic"=multtest.TcGSA(tcgsa_sim_H1_hetero_cubic, myproc="none")$raw_pval)
    return(raw_pvals)
}

#simulations done in parallel on multiple cores
Ncpus <- 2 # number of cores available
library(doSNOW)
cl <- makeCluster(Ncpus, type = "SOCK")
registerDoSNOW(cl)

### TcGSA simulations under H1 ----
simu_TcGSA_100_220sur260_RES <- foreach(s = 1:100,
                                        .packages = c("TcGSA", "lme4", "reshape2"),
                                        .export = c("TcGSA.dataLME")) %dopar% {
                                            res <- simu_TcGSA_1(seed = simu_TcGSA_1000seeds[s],
                                                                propH0=(260-220)/260,
                                                                nb_GS=100, G=50, P=20, I=8)
                                        }

### TcGSA simulations under H1 ----
simu_TcGSA_100_69sur260_RES <- foreach(s = 1:100,
                                       .packages = c("TcGSA", "lme4", "reshape2"),
                                       .export = c("TcGSA.dataLME")) %dopar% {
                                           res <- simu_TcGSA_1(seed = simu_TcGSA_1000seeds[s],
                                                               propH0=(260-69)/260,
                                                               nb_GS=100, G=50, P=20, I=8)
                                       }

### TcGSA simulations under H0 ----
simu_TcGSA_100_0sur260_RES <- foreach(s = 1:100,
                                      .packages = c("TcGSA", "lme4", "reshape2"),
                                      .export = c("TcGSA.dataLME")) %dopar% {
                                          res <- simu_TcGSA_1(seed = simu_TcGSA_1000seeds[s],
                                                              propH0=(260-0)/260,
                                                              nb_GS=100, G=50, P=20, I=8)
                                      }
stopCluster(cl)


## Supplementary materials ----

### Mixed Likelihood Ratio Test simulations ----

# See the file  Simus_TcGSAvsLRTapprox.R
load("simsLRTvsLRTapprox_3_3.RData")
set.seed(352)
theo <- rmixchisq(100000, 3, 3)

#pdf("3x3_density.pdf", width=8, height=6.5, family = "ArialMT")
plot(type="n",density(sim_3_3), xlab="", main="Simulations under the Null\n with 3 fixed effects and 3 random effects tested")
lines(density(theo), col="blue")
lines(density(sim_3_3), col="red", lwd=2)
legend("topright", c("chi-square mixture\napproximation", "simulations"), lwd=c(1,2), col=c("blue", "red"), cex=0.9)
#dev.off()

#png("3x3_QQ.pdf", width=6.5, height=6.5, family = "ArialMT")
qqplot(y=sim_3_3, x=theo, col="blue", xlab="Chi-square mixture approximation", ylab="Simulations",
       main="Simulations under the Null\n with 3 fixed effects and 3 random effects tested"
)
abline(col="red", a=0, b=1)
#dev.off()


### GO & KEGG subsets analyses ----

tcGSA_dalia_cubic_KEGGimmune_preATI <- TcGSA.LR(expr=expr_preATI, gmt=gmt_KEGGimmune, design=design_preATI,
                                               subject_name="Patient_ID", time_name="TimePoint",
                                               time_func="cubic", crossedRandom=TRUE)
tcGSA_dalia_cubic_KEGGimmune_postATI <- TcGSA.LR(expr=expr_postATI, gmt=gmt_KEGGimmune, design=design_postATI,
                                               subject_name="Patient_ID", time_name="TimePoint",
                                               time_func="cubic", crossedRandom=TRUE)
tcGSA_dalia_cubic_GOimmune_preATI <- TcGSA.LR(expr=expr_preATI, gmt=gmt_GOimmune, design=design_preATI,
                                               subject_name="Patient_ID", time_name="TimePoint",
                                               time_func="cubic", crossedRandom=TRUE)
tcGSA_dalia_cubic_GOimmune_postATI <- TcGSA.LR(expr=expr_postATI, gmt=gmt_GOimmune, design=design_postATI,
                                               subject_name="Patient_ID", time_name="TimePoint",
                                               time_func="cubic", crossedRandom=TRUE)
