# Supplementary material for: Time-Course Gene Set Analysis for Longitudinal Gene Expression Data
Source: PLoS Comput Biol. 2015 Jun 25;11(6):e1004310. doi: 10.1371/journal.pcbi.1004310 (PMC4482329; doi:10.1371/journal.pcbi.1004310)
Supplement: S1 File — (TXT) [file pcbi.1004310.s008.txt]

ModuleName	LRT_rawPval	LRT_AdjustedFDR_(BenjaminiYiekutieli)	Annotation
M1.1	0	0	PLATELETS: Platelets
M1.2	0.00676100000000002	0.143905899648224	INTERFERON: IFN inducible genes, antiviral response, response to virus/immune response
M2.1	0	0	inflammatory response, antibacterial response, accumulation, chemotaxis, inflammatory response
M2.2	0.352045	1	CELL CYCLE: cell cycle, cell movement, chemotaxis
M2.3	0	0	ERYTHROCYTES: cell development of erythrocytes, erythrocyte differentiation
M3.1	0	0	ERYTHROCYTES: cell development of erythrocytes, oxygen transport
M3.2	0	0	INFLAMMATION: movement of myeloid cells, inflammation
M3.3	0.254048	1	CELL CYCLE: cell cycle, mitosis, cell cycle
M3.4	0.083295	1	INTERFERON: antimicrobial response, antiviral response, immune response, Interferon
M3.5	0	0	CELL CYCLE: cell cycle, mitosis, nucleic acid metabolism
M3.6	9.99999999995449e-06	0.000409321276004827	CYTOTOXIC/NK CELL: cytotoxicity, NK cells, cellular defense response, cytolysis, cell death
M4.1	0	0	T CELL: cell-mediated immune response, development and differentiation of lymphocytes, cell death
M4.10	0.131981	1	B CELL: B cell activation, lymphocyte development (IPA, GoStat)
M4.11	0	0	PLASMA CELLS: plasma cells/B cells
M4.12	0	0	cell cycle, nucleic acid metabolism
M4.13	0	0	INFLAMMATION: activation and cell division of leukocytes, inflammation, IL-6 production (contains IL-8RA and IL-8RB)
M4.14	0	0	MONOCYTES: cell-mediated immune response, development and differentiation of T lymphocytes, myeloid and monocyte lineage
M4.15	3.79999999999825e-05	0.00126377943967007	T CELLS: T cell development and differentiation, regulation and differentiation of lymphocytes
M4.16	0	0	cell cycle, nucleic acid metabolism
M4.2	0	0	INFLAMMATION: inflammation, cell movement of leukocytes, phagocytes, and granulocytes, innate immune response
M4.3	0	0	PROTEIN SYNTHESIS: protein synthesis, cellular metabolism
M4.4	0.000122999999999984	0.00370474370000724	cell cycle, cell division, cell proliferation
M4.5	0	0	PROTEIN SYNTHESIS: cellular function and maintenance/RNA post-transcriptional modification, macromolecular metabolic process
M4.6	0	0	INFLAMMATION: inflammatory response, antiviral, degranulation, accumulation respiratory burst, activation, leukocytes, defense response
M4.7	0	0	CELL CYCLE: cell cycle, cell division process, nucleic acid metabolism
M4.8	0.000271000000000021	0.00786566648384553	macromolecule metabolism
M4.9	0	0	cellular development, hematopoiesis, apoptosis/cell differentiation
M5.1	0.00154200000000004	0.0367399446216283	INFLAMMATION: cell growth and proliferation, movement, differentiation, intracellular signal transduction
M5.10	0	0	MITOCHONDRIAL RESPIRATION: cell cycle, intracellular and vesicle-mediated transport
M5.11	0.000288999999999984	0.00823832161048418	cell growth
M5.12	0.038792	0.658784304909797	INTERFERON: IFN response pathway, IFN
M5.13	0	0	cell assembly and organization, localization and catabolism, mitochondrion and ER
M5.14	0	0	Cell growth, development, and proliferation; apoptosis, cell death; Angiogenesis, endothelial cell proliferation
M5.15	2.69999999999992e-05	0.00093698979051094	NEUTROPHILS: Inflammatory response, activation and chemotaxis of neutrophils, chemotaxis and degranulation
M5.2	0.00142500000000001	0.0349969690985722	cell growth and proliferation, movement, differentiation, intracellular signal transduction
M5.3	0	0	cellular growth and proliferation, cellular metabolism
M5.4	0	0	cell cycle and inflammation, cellular metabolism
M5.5	0	0	biosynthesis of proteins, gene expression, nucleic acid metabolism
M5.6	0	0	MITOCHONDRIAL STRESS / PROTEASOME: , mitochondrion catabolism
M5.7	0	0	INFLAMMATION: Cell-To-cell signaling and interaction, movement, expansion of T lymphocytes, endocytosis and IL-1b secretion
M5.8	1.99999999994649e-06	8.62893500747772e-05	cell cycle, nucleic acid metabolism
M5.9	1.39999999999585e-05	0.000545096138290219	PROTEIN SYNTHESIS: protein synthesis, biosynthesis of proteins
M6.1	0.43001	1	nucleic acid metabolism
M6.10	0	0	metabolism, signal transduction, organelles
M6.11	0.971109	1	CELL CYCLE: mitosis
M6.12	0.049549	0.798966602312487	MITOCHONDRIAL STRESS: FA metabolism, mitochondrial amino acid metabolism
M6.13	0	0	CELL DEATH: inflammatory response, antibacterial response, degranulation activation, chemotaxis, IL-10 and IL-1b secretion/apoptosis
M6.14	3.2000000000032e-05	0.00108687862224864	cell cycle, interphase
M6.15	0.263354	1
M6.16	0.342569	1	CELL CYCLE: mitosis
M6.17	0.062663	0.934880995904562	nucleic acid metabolism, catabolism
M6.18	0.139171	1	ERYTHROCYTES: metabolism, catabolism
M6.19	0.053369	0.826235461683303	hematological system development and function of lymphocytes, amine catabolism/lymphocyte activation
M6.2	0	0	MITOCHONDRIAL RESPIRATION: metabolism, mitochondrial respiration
M6.20	0	0	cell cycle, gene expression, arrest in cell division, nucleus transcription
M6.3	0.306235	1	cell cycle, gene expression, nucleic acid metabolism
M6.4	1.79999999999625e-05	0.000653053490354767	cellular assembly and organization, protein transport, endosome organization and biosynthesis
M6.5	0.00360899999999997	0.0823033984560245	cell cycle, nucleus
M6.6	0.000110999999999972	0.00340759962275484	APOPTOSIS / SURVIVAL
M6.7	0	0	development of B lymphocytes, gene expression, nucleic acid metabolism
M6.8	0.030631	0.555657818419403	peroxisome metabolism, ER/peroxisome pathway
M6.9	0.000928999999999958	0.0235398716682503	T lymphocytes
M7.1	0	0	INFLAMMATION
M7.10	0.0590039999999999	0.89705915258138
M7.11	5.69999999999737e-05	0.0018198423931249
M7.12	0.00151199999999996	0.0365709954599421
M7.13	0.00584600000000002	0.126111885137661
M7.14	0.000450999999999979	0.0124130205580713
M7.15	0	0
M7.16	1.39999999999585e-05	0.000545096138290219
M7.17	0.979059	1
M7.18	0.032	0.573969609501516
M7.19	0.228079	1
M7.2	0	0
M7.20	0.011443	0.231228697585363
M7.21	0.00167399999999995	0.0392984541549588
M7.22	0.062657	0.934880995904562
M7.23	0.0426299999999999	0.709678670082423
M7.24	1.79999999999625e-05	0.000653053490354767
M7.25	0.000149999999999983	0.00443431382340532
M7.26	0.00076900000000002	0.0197999264334144
M7.27	5.9999999999949e-05	0.00187806232520557
M7.28	0.000495000000000023	0.0133931309039144
M7.29	0.546608	1
M7.3	0.880015	1
M7.30	0.046838	0.762958986835156
M7.31	0.016661	0.316629011193275
M7.32	0.194292	1
M7.33	0.00110900000000003	0.027661803919634
M7.34	0.03852	0.658784304909797
M7.35	4.30000000000152e-05	0.00140088118339482
M7.4	0	0
M7.5	0	0
M7.6	0.00214599999999998	0.0496488911218892
M7.7	2.59999999999705e-05	0.000922337275267361
M7.8	0.000558999999999976	0.0148726885637024
M7.9	0.111723	1
M8.1	0.227329	1
M8.10	0.102559	1
M8.100	1	1
M8.101	1	1
M8.102	1	1
M8.103	1	1
M8.104	1	1
M8.105	1	1
M8.106	1	1
M8.107	1	1
M8.108	0.369392	1
M8.109	1	1
M8.11	0.419389	1
M8.110	1	1
M8.111	1	1
M8.12	0.41802	1
M8.13	8.000000000008e-06	0.000336074310826881
M8.14	1.70000000000448e-05	0.000646142871412261
M8.15	0.983465	1
M8.16	0.316829	1
M8.17	0.781504	1
M8.18	0.836846	1
M8.19	0.786722	1
M8.2	0.00764799999999999	0.1585572410871
M8.20	0.426512	1
M8.21	0.199637	1
M8.22	0.99713	1
M8.23	0.771829	1
M8.24	0.3153	1
M8.25	0.0680539999999999	1
M8.26	0.682092	1
M8.27	0.101318	1
M8.28	0.34973	1
M8.29	0.01653	0.316629011193275
M8.3	0.025596	0.475119195169792
M8.30	0.389662	1
M8.31	0.168784	1
M8.32	0.358144	1
M8.33	0.267225	1
M8.34	0.411758	1
M8.35	0.000402000000000013	0.0112584894126896
M8.36	0.797422	1
M8.37	0.053828	0.826235461683303
M8.38	0.388386	1
M8.39	0.658423	1
M8.4	0.00517100000000004	0.113078647138348
M8.40	0.592833	1
M8.41	0.977148	1
M8.42	0.370564	1
M8.43	0.782829	1
M8.44	0.014225	0.279186561401544
M8.45	0.00749299999999997	0.157387800688956
M8.46	0.319011	1	CYTOTOXIC/NK
M8.47	0.191596	1
M8.48	0.540805	1
M8.49	0.765001	1
M8.5	0.498258	1
M8.50	0.416673	1
M8.51	0.686251	1
M8.52	0.487108	1
M8.53	0.950759	1
M8.54	0.436802	1
M8.55	0.397526	1
M8.56	0.943143	1
M8.57	0.645666	1
M8.58	0.95664	1
M8.59	0.000636999999999999	0.0166701122292363
M8.6	0.184327	1
M8.60	0.661308	1
M8.61	0.82753	1
M8.62	0.046408	0.762958986835156
M8.63	0.432913	1
M8.64	0.812715	1
M8.65	0.108886	1
M8.66	0.157629	1
M8.67	0.334184	1
M8.68	1	1
M8.69	0.292976	1
M8.7	0.0173990000000001	0.326764063962796
M8.70	1	1
M8.71	0.484028	1
M8.72	0.785717	1
M8.73	0.042678	0.709678670082423
M8.74	0.070653	1
M8.75	0.332454	1
M8.76	0.435177	1
M8.77	0.278467	1
M8.78	0.71845	1
M8.79	0.011997	0.239393083227298
M8.8	0.553409	1
M8.80	0.270803	1
M8.81	1	1
M8.82	0.545969	1
M8.83	0.182566	1	IMMUNE RESPONSES
M8.84	0.669355	1
M8.85	1	1
M8.86	1	1
M8.87	0.248499	1
M8.88	0.651656	1
M8.89	0.738292	1
M8.9	0.985059	1
M8.90	1	1
M8.91	1	1
M8.92	1	1
M8.93	1	1
M8.94	1	1
M8.95	1	1
M8.96	0.719895	1
M8.97	1	1
M8.98	0.281769	1
M8.99	0.908192	1
M9.1	0.210684	1
M9.10	0.244684	1
M9.11	0.659115	1
M9.12	0.777679	1
M9.13	0.233252	1
M9.14	0.828017	1
M9.15	0.00508699999999995	0.112786772098326
M9.16	0.594897	1
M9.17	0.609847	1
M9.18	0.00450200000000001	0.101222269012257
M9.19	0.405388	1
M9.2	0.196417	1
M9.20	0.289929	1
M9.21	0.911563	1
M9.22	0.198326	1
M9.23	0.775079	1
M9.24	0.572717	1
M9.25	0.148918	1
M9.26	0.554419	1
M9.27	0.237671	1
M9.28	0.051731	0.823228166110425
M9.29	0.034863	0.604931019751551
M9.3	0.105128	1
M9.30	0.311103	1
M9.31	0.014341	0.279186561401544
M9.32	0.401304	1
M9.33	0.052085	0.823228166110425
M9.34	0.73795	1
M9.35	0.627711	1
M9.36	0.777922	1
M9.37	0.812187	1
M9.38	0.033948	0.595527371908932
M9.39	0.993592	1
M9.4	0.897543	1
M9.40	0.306464	1
M9.41	0.033106	0.58720957375069
M9.42	0.08853	1	CELL CYCLE
M9.43	1	1
M9.44	0.908224	1
M9.45	0.01074	0.219805525215592
M9.46	1	1
M9.47	0.149102	1
M9.48	1	1
M9.49	1	1
M9.5	0.729178	1
M9.50	0.70738	1
M9.51	1	1
M9.52	1	1
M9.6	0.945995	1
M9.7	0.0530310000000001	0.826235461683303
M9.8	0.867784	1
M9.9	0.029872	0.548117886342531
