# Supplementary material for: Time-Course Gene Set Analysis for Longitudinal Gene Expression Data
Source: PLoS Comput Biol. 2015 Jun 25;11(6):e1004310. doi: 10.1371/journal.pcbi.1004310 (PMC4482329; doi:10.1371/journal.pcbi.1004310)
Supplement: S2 File — (TXT) [file pcbi.1004310.s009.txt]

ModuleName	LRT_rawPval	LRT_AdjustedFDR_(BenjaminiYiekutieli)	Annotation
M1.1	0	0	PLATELETS: Platelets
M1.2	0	0	INTERFERON: IFN inducible genes, antiviral response, response to virus/immune response
M2.1	0	0	inflammatory response, antibacterial response, accumulation, chemotaxis, inflammatory response
M2.2	0	0	CELL CYCLE: cell cycle, cell movement, chemotaxis
M2.3	0	0	ERYTHROCYTES: cell development of erythrocytes, erythrocyte differentiation
M3.1	0	0	ERYTHROCYTES: cell development of erythrocytes, oxygen transport
M3.2	0	0	INFLAMMATION: movement of myeloid cells, inflammation
M3.3	0	0	CELL CYCLE: cell cycle, mitosis, cell cycle
M3.4	0	0	INTERFERON: antimicrobial response, antiviral response, immune response, Interferon
M3.5	0	0	CELL CYCLE: cell cycle, mitosis, nucleic acid metabolism
M3.6	0	0	CYTOTOXIC/NK CELL: cytotoxicity, NK cells, cellular defense response, cytolysis, cell death
M4.1	0	0	T CELL: cell-mediated immune response, development and differentiation of lymphocytes, cell death
M4.10	0	0	B CELL: B cell activation, lymphocyte development (IPA, GoStat)
M4.11	0	0	PLASMA CELLS: plasma cells/B cells
M4.12	0	0	cell cycle, nucleic acid metabolism
M4.13	0	0	INFLAMMATION: activation and cell division of leukocytes, inflammation, IL-6 production (contains IL-8RA and IL-8RB)
M4.14	0	0	MONOCYTES: cell-mediated immune response, development and differentiation of T lymphocytes, myeloid and monocyte lineage
M4.15	0	0	T CELLS: T cell development and differentiation, regulation and differentiation of lymphocytes
M4.16	0	0	cell cycle, nucleic acid metabolism
M4.2	0	0	INFLAMMATION: inflammation, cell movement of leukocytes, phagocytes, and granulocytes, innate immune response
M4.3	0	0	PROTEIN SYNTHESIS: protein synthesis, cellular metabolism
M4.4	0	0	cell cycle, cell division, cell proliferation
M4.5	0	0	PROTEIN SYNTHESIS: cellular function and maintenance/RNA post-transcriptional modification, macromolecular metabolic process
M4.6	0	0	INFLAMMATION: inflammatory response, antiviral, degranulation, accumulation respiratory burst, activation, leukocytes, defense response
M4.7	0	0	CELL CYCLE: cell cycle, cell division process, nucleic acid metabolism
M4.8	0	0	macromolecule metabolism
M4.9	0	0	cellular development, hematopoiesis, apoptosis/cell differentiation
M5.1	0	0	INFLAMMATION: cell growth and proliferation, movement, differentiation, intracellular signal transduction
M5.10	0	0	MITOCHONDRIAL RESPIRATION: cell cycle, intracellular and vesicle-mediated transport
M5.11	0	0	cell growth
M5.12	0	0	INTERFERON: IFN response pathway, IFN
M5.13	0	0	cell assembly and organization, localization and catabolism, mitochondrion and ER
M5.14	0	0	Cell growth, development, and proliferation; apoptosis, cell death; Angiogenesis, endothelial cell proliferation
M5.15	0	0	NEUTROPHILS: Inflammatory response, activation and chemotaxis of neutrophils, chemotaxis and degranulation
M5.2	0.251491	1	cell growth and proliferation, movement, differentiation, intracellular signal transduction
M5.3	0	0	cellular growth and proliferation, cellular metabolism
M5.4	0	0	cell cycle and inflammation, cellular metabolism
M5.5	0	0	biosynthesis of proteins, gene expression, nucleic acid metabolism
M5.6	0	0	MITOCHONDRIAL STRESS / PROTEASOME: , mitochondrion catabolism
M5.7	0	0	INFLAMMATION: Cell-To-cell signaling and interaction, movement, expansion of T lymphocytes, endocytosis and IL-1b secretion
M5.8	0	0	cell cycle, nucleic acid metabolism
M5.9	0	0	PROTEIN SYNTHESIS: protein synthesis, biosynthesis of proteins
M6.1	0	0	nucleic acid metabolism
M6.10	0	0	metabolism, signal transduction, organelles
M6.11	0	0	CELL CYCLE: mitosis
M6.12	0	0	MITOCHONDRIAL STRESS: FA metabolism, mitochondrial amino acid metabolism
M6.13	0	0	CELL DEATH: inflammatory response, antibacterial response, degranulation activation, chemotaxis, IL-10 and IL-1b secretion/apoptosis
M6.14	0	0	cell cycle, interphase
M6.15	0	0
M6.16	0	0	CELL CYCLE: mitosis
M6.17	0	0	nucleic acid metabolism, catabolism
M6.18	0	0	ERYTHROCYTES: metabolism, catabolism
M6.19	0	0	hematological system development and function of lymphocytes, amine catabolism/lymphocyte activation
M6.2	0	0	MITOCHONDRIAL RESPIRATION: metabolism, mitochondrial respiration
M6.20	0	0	cell cycle, gene expression, arrest in cell division, nucleus transcription
M6.3	0	0	cell cycle, gene expression, nucleic acid metabolism
M6.4	0	0	cellular assembly and organization, protein transport, endosome organization and biosynthesis
M6.5	0	0	cell cycle, nucleus
M6.6	0	0	APOPTOSIS / SURVIVAL
M6.7	0	0	development of B lymphocytes, gene expression, nucleic acid metabolism
M6.8	0	0	peroxisome metabolism, ER/peroxisome pathway
M6.9	0	0	T lymphocytes
M7.1	0	0	INFLAMMATION
M7.10	0	0
M7.11	0	0
M7.12	0	0
M7.13	0	0
M7.14	0	0
M7.15	0	0
M7.16	0	0
M7.17	0	0
M7.18	0	0
M7.19	0	0
M7.2	0	0
M7.20	0	0
M7.21	0	0
M7.22	0	0
M7.23	0	0
M7.24	0	0
M7.25	0	0
M7.26	0	0
M7.27	0	0
M7.28	0	0
M7.29	0	0
M7.3	0	0
M7.30	0	0
M7.31	0	0
M7.32	0	0
M7.33	0	0
M7.34	0	0
M7.35	0	0
M7.4	0	0
M7.5	0	0
M7.6	0	0
M7.7	0	0
M7.8	0	0
M7.9	0	0
M8.1	0.00663899999999995	0.0490656824559849
M8.10	0	0
M8.100	1	1
M8.101	1	1
M8.102	1	1
M8.103	1	1
M8.104	1	1
M8.105	1	1
M8.106	1	1
M8.107	1	1
M8.108	0	0
M8.109	1	1
M8.11	0	0
M8.110	1	1
M8.111	1	1
M8.12	0	0
M8.13	0	0
M8.14	0	0
M8.15	0.101514	0.733267764927231
M8.16	0	0
M8.17	9.00000000003676e-06	7.00837892092365e-05
M8.18	0	0
M8.19	0	0
M8.2	0	0
M8.20	0	0
M8.21	0	0
M8.22	0	0
M8.23	0.150693	1
M8.24	0	0
M8.25	0	0
M8.26	0	0
M8.27	2.99999999997524e-06	2.38261638270585e-05
M8.28	5.50000000000272e-05	0.000422112565882108
M8.29	0	0
M8.3	0	0
M8.30	0	0
M8.31	0	0
M8.32	0	0
M8.33	0	0
M8.34	0	0
M8.35	0	0
M8.36	0	0
M8.37	0	0
M8.38	0	0
M8.39	4.000000000004e-06	3.1610950028271e-05
M8.4	0	0
M8.40	0.000947000000000031	0.00709740032242045
M8.41	0.009772	0.0715576205763108
M8.42	1.00000000002876e-06	8.02187425362811e-06
M8.43	0	0
M8.44	0	0
M8.45	0.000476000000000032	0.00363571299894196
M8.46	0	0	CYTOTOXIC/NK
M8.47	0	0
M8.48	0	0
M8.49	0.882351	1
M8.5	0	0
M8.50	0	0
M8.51	0	0
M8.52	0.00107900000000005	0.00804890122226091
M8.53	0	0
M8.54	0	0
M8.55	0.000766000000000044	0.00579529090020121
M8.56	0	0
M8.57	0.00485899999999995	0.0360775772672292
M8.58	0.031069	0.225441321020828
M8.59	0	0
M8.6	0	0
M8.60	0	0
M8.61	0	0
M8.62	0	0
M8.63	1.99999999994649e-06	1.59635297638338e-05
M8.64	0	0
M8.65	0	0
M8.66	0	0
M8.67	0	0
M8.68	1	1
M8.69	0	0
M8.7	0	0
M8.70	1	1
M8.71	0.168153	1
M8.72	0.32044	1
M8.73	0	0
M8.74	0	0
M8.75	0	0
M8.76	0	0
M8.77	0	0
M8.78	0	0
M8.79	0	0
M8.8	5.99999999995049e-06	4.69515581297917e-05
M8.80	0	0
M8.81	1	1
M8.82	0	0
M8.83	0	0	IMMUNE RESPONSES
M8.84	1.30000000000408e-05	0.000100740721813613
M8.85	1	1
M8.86	1	1
M8.87	0	0
M8.88	3.50000000000072e-05	0.000269914754468235
M8.89	0	0
M8.9	0.363538	1
M8.90	1	1
M8.91	1	1
M8.92	1	1
M8.93	1	1
M8.94	1	1
M8.95	1	1
M8.96	0	0
M8.97	1	1
M8.98	0	0
M8.99	5.00000000003276e-06	3.93190388284864e-05
M9.1	0	0
M9.10	0.028637	0.208743197195954
M9.11	0	0
M9.12	0	0
M9.13	0	0
M9.14	0	0
M9.15	0	0
M9.16	0	0
M9.17	0	0
M9.18	0	0
M9.19	0	0
M9.2	0	0
M9.20	0	0
M9.21	0.00815500000000002	0.0599919747592387
M9.22	0.000773000000000024	0.00582066439045946
M9.23	0	0
M9.24	0	0
M9.25	0	0
M9.26	0	0
M9.27	0	0
M9.28	0	0
M9.29	0	0
M9.3	0	0
M9.30	0	0
M9.31	0	0
M9.32	0.184824	1
M9.33	0	0
M9.34	0	0
M9.35	0	0
M9.36	0	0
M9.37	0	0
M9.38	0.227924	1
M9.39	0.616954	1
M9.4	0	0
M9.40	0.000557999999999947	0.00424173790878892
M9.41	0	0
M9.42	1.00000000002876e-06	8.02187425362811e-06	CELL CYCLE
M9.43	1	1
M9.44	1.00000000002876e-06	8.02187425362811e-06
M9.45	0	0
M9.46	1	1
M9.47	0.362495	1
M9.48	1	1
M9.49	1	1
M9.5	0	0
M9.50	0	0
M9.51	1	1
M9.52	1	1
M9.6	0	0
M9.7	0	0
M9.8	0	0
M9.9	0	0
