# Supplementary material for: Time-Course Gene Set Analysis for Longitudinal Gene Expression Data
Source: PLoS Comput Biol. 2015 Jun 25;11(6):e1004310. doi: 10.1371/journal.pcbi.1004310 (PMC4482329; doi:10.1371/journal.pcbi.1004310)
Supplement: S3 File — (TXT) [file pcbi.1004310.s010.txt]

ModuleName	LRT_rawPval	LRT_AdjustedFDR_(BenjaminiYiekutieli)	Annotation
M1.1	0	0	Platelets
M1.2	0	0	Interferon
M2.1	0	0	Undetermined
M2.2	1.09999999999832e-05	6.69552489478551e-05	Cell Cycle
M2.3	0	0	Erythrocytes
M3.1	0	0	Erythrocytes
M3.2	0	0	Inflammation
M3.3	0	0	Cell Cycle
M3.4	0	0	Interferon
M3.5	0	0	Cell Cycle
M3.6	0	0	Cytotoxic/NK Cell
M4.1	0	0	T cell
M4.10	0	0	B cell
M4.11	0	0	Plasma Cells
M4.12	0	0	Undetermined
M4.13	0	0	Inflammation
M4.14	0	0	Monocytes
M4.15	0	0	T cells
M4.16	0	0	Undetermined
M4.2	0	0	Inflammation
M4.3	0	0	Protein Synthesis
M4.4	0	0	Undetermined
M4.5	0	0	Protein Synthesis
M4.6	0	0	Inflammation
M4.7	0	0	Cell Cycle
M4.8	0	0	Undetermined
M4.9	0	0	Undetermined
M5.1	0	0	Inflammation
M5.10	0	0	Mitochondrial Respiration
M5.11	0	0	Undetermined
M5.12	0	0	Interferon
M5.13	0.00151100000000004	0.00817530352811036	Undetermined
M5.14	0	0	Undetermined
M5.15	0.00295500000000004	0.0156974091087246	Neutrophils
M5.2	3.10000000000032e-05	0.000174177290969529	Undetermined
M5.3	0	0	Undetermined
M5.4	2.59999999999705e-05	0.000151927546703556	Undetermined
M5.5	0	0	Undetermined
M5.6	0	0	Mitochondrial Stress / Proteasome
M5.7	0	0	Inflammation
M5.8	0	0	Undetermined
M5.9	0	0	Protein Synthesis
M6.1	9.99999999995449e-06	6.21634806477236e-05	Undetermined
M6.10	2.29999999999952e-05	0.000137140250164247	Undetermined
M6.11	0.03857	0.201230957292678	Cell Cycle
M6.12	0	0	Mitochondrial Stress
M6.13	0	0	Cell Death
M6.14	0	0	Undetermined
M6.15	0	0	Undetermined
M6.16	0.404634	1	Cell Cycle
M6.17	0.044129	0.226194693268853	Undetermined
M6.18	0.000295000000000045	0.00162622011166933	Erythrocytes
M6.19	0.065067	0.327767562379691	Undetermined
M6.2	0	0	Mitochondrial Respiration
M6.20	0	0	Undetermined
M6.3	0	0	Undetermined
M6.4	0.262448	1	Undetermined
M6.5	0.713102	1	Undetermined
M6.6	0	0	Apoptosis / Survival
M6.7	3.10000000000032e-05	0.000174177290969529	Undetermined
M6.8	0.834931	1	Undetermined
M6.9	0	0	Undetermined
