# Supplementary material for: Time-Course Gene Set Analysis for Longitudinal Gene Expression Data
Source: PLoS Comput Biol. 2015 Jun 25;11(6):e1004310. doi: 10.1371/journal.pcbi.1004310 (PMC4482329; doi:10.1371/journal.pcbi.1004310)
Supplement: S4 File — (TXT) [file pcbi.1004310.s011.txt]

ModuleName	LRT_rawPval	LRT_AdjustedFDR_(BenjaminiYiekutieli)	Annotation
M1.1	0	0	Platelets
M1.2	0	0	Interferon
M2.1	0	0	Undetermined
M2.2	0.023152	0.116625549114214	Cell Cycle
M2.3	0	0	Erythrocytes
M3.1	0	0	Erythrocytes
M3.2	0	0	Inflammation
M3.3	0.033528	0.166030860035287	Cell Cycle
M3.4	0	0	Interferon
M3.5	0	0	Cell Cycle
M3.6	0	0	Cytotoxic/NK Cell
M4.1	0	0	T cell
M4.10	0	0	B cell
M4.11	0	0	Plasma Cells
M4.12	0	0	Undetermined
M4.13	0	0	Inflammation
M4.14	0	0	Monocytes
M4.15	0	0	T cells
M4.16	1.30000000000408e-05	8.08125248426619e-05	Undetermined
M4.2	0	0	Inflammation
M4.3	0	0	Protein Synthesis
M4.4	0.000460000000000016	0.00258456625309605	Undetermined
M4.5	1.49999999999872e-05	9.1302612201682e-05	Protein Synthesis
M4.6	0	0	Inflammation
M4.7	0	0	Cell Cycle
M4.8	0	0	Undetermined
M4.9	0	0	Undetermined
M5.1	0	0	Inflammation
M5.10	0	0	Mitochondrial Respiration
M5.11	0	0	Undetermined
M5.12	0	0	Interferon
M5.13	0	0	Undetermined
M5.14	0	0	Undetermined
M5.15	9.9999999999989e-05	0.000596261957235915	Neutrophils
M5.2	0	0	Undetermined
M5.3	0	0	Undetermined
M5.4	0	0	Undetermined
M5.5	0	0	Undetermined
M5.6	0	0	Mitochondrial Stress / Proteasome
M5.7	0	0	Inflammation
M5.8	0	0	Undetermined
M5.9	0	0	Protein Synthesis
M6.1	0.425393	1	Undetermined
M6.10	0.00856000000000001	0.0454720209714655	Undetermined
M6.11	0.00333799999999995	0.0180603330091537	Cell Cycle
M6.12	0.000294000000000016	0.00168426465802785	Mitochondrial Stress
M6.13	0	0	Cell Death
M6.14	0	0	Undetermined
M6.15	0	0	Undetermined
M6.16	0.010812	0.0564093624643102	Cell Cycle
M6.17	0.300593	1	Undetermined
M6.18	0.011974	0.0613758584423227	Erythrocytes
M6.19	0	0	Undetermined
M6.2	0	0	Mitochondrial Respiration
M6.20	0	0	Undetermined
M6.3	0	0	Undetermined
M6.4	0	0	Undetermined
M6.5	0.000535999999999981	0.00295475925374439	Undetermined
M6.6	0	0	Apoptosis / Survival
M6.7	0.000102999999999964	0.00060186681963379	Undetermined
M6.8	0.962267	1	Undetermined
M6.9	0	0	Undetermined
